# Supplementary material for: Interstitial lung disease diagnosis and prognosis using an AI system integrating longitudinal data
Source: Nat Commun. 2023 Apr 20;14:2272. doi: 10.1038/s41467-023-37720-5 (PMC10119160; doi:10.1038/s41467-023-37720-5)
Supplement: Supplementary file 4 — Source Data [file 41467_2023_37720_MOESM4_ESM.xlsx]

## Sheet: fig2a
FEV1/FVC	FEV1	DLCO	FVC	Home_OYes	Occupation	CurrentSmoker	FormerSmoker	Rheumatic_disease	pulm_HTN	Biopsy	age	sex	Consensus_label
85	1.46	31	1.71765	Yes	No	No	Yes	No	Yes	No	63	male	uip
85	1.84	52	2.16471	Yes	No	No	Yes	Yes	Yes	Yes	65	female	nsip
86	1.53	63	1.77907	No	No	No	Yes	No	No	No	78	male	uip
93	1.43	41	1.53763	Yes	No	No	Yes	No	No	No	74	female	uip
81	1.18	58	1.45679	No	No	No	No	No	Yes	No	78	female	chp
80	3.41	92	4.2625	No	No	No	No	Yes	No	No	26	female	nsip
82	2.18	51	2.65854	Yes	No	No	No	No	No	Yes	71	female	uip
76	2	34	2.63158	No	No	Yes	Yes	Yes	No	No	67	female	nsip
69	1.35	70	1.95652	No	No	No	Yes	Yes	No	Yes	75	female	others
88	1.48	41	1.68182	No	No	No	No	No	No	No	74	female	nsip
67	0.9	49	1.34328	Yes	No	No	Yes	Yes	Yes	No	43	female	nsip
86	1.91	29	2.22093	Yes	No	No	Yes	No	No	No	84	male	uip
79	1.35	45	1.70886	No	No	No	Yes	Yes	No	No	55	female	nsip
84	2.27	23	2.70238	Yes	Yes	No	Yes	No	Yes	Yes	71	male	others
50	1.49	58	2.98	No	Yes	No	No	Yes	No	Yes	56	male	sar
82	2.38	73	2.90244	No	Yes	No	Yes	Yes	No	Yes	51	male	sar
37	0.8	46	2.16216	No	No	No	Yes	Yes	Unknown	No	50	female	sar
58	1.34	62	2.31034	No	No	No	No	Yes	No	No	60	female	sar
78	1.6	81	2.05128	No	No	No	Yes	Yes	Yes	No	61	male	nsip
77	1.71	82	2.22078	Yes	No	No	Yes	No	Yes	No	62	female	others
85	1.59	51	1.87059	No	No	No	No	Yes	Yes	No	51	female	nsip
86	3.25	55	3.77907	No	Yes	No	No	No	No	No	26	male	others
81	1.31	39	1.61728	No	No	No	No	No	No	No	83	male	uip
85	1.95	77	2.29412	No	Yes	No	No	No	No	No	47	female	nsip
58	2.31	35	3.98276	Yes	No	No	Yes	Yes	Yes	No	82	male	others
38	0.58	19	1.52632	No	No	Yes	Yes	No	Yes	No	49	female	others
80	1.83	48	2.2875	No	No	No	No	Yes	Yes	No	51	female	nsip
91	1.92	55	2.10989	No	No	No	Yes	Yes	No	No	79	male	uip
67	0.84	20	1.25373	No	No	No	No	Yes	Yes	No	48	female	nsip
69	4	99	5.7971	No	Yes	No	Yes	Yes	Unknown	No	39	male	sar
79	1.7	34	2.1519	Yes	No	No	No	No	No	No	59	female	others
68	2.34	78	3.44118	No	No	No	No	Yes	No	Yes	45	male	sar
84	1.08	22.8	1.28571	Yes	No	No	Yes	No	Yes	Yes	77	male	uip
76	2.14	93	2.81579	No	No	No	Yes	No	No	Yes	57	female	nsip
82	1.82	66	2.21951	No	No	No	No	No	No	Yes	64	female	others
76	3.74	56	4.92105	No	No	No	Yes	No	No	No	70	male	uip
83	2.55	48	3.07229	Unknown	No	No	No	No	No	Yes	57	male	uip
83	1.83	58	2.20482	No	No	No	No	Yes	No	No	69	female	nsip
79	3.36	55	4.25316	No	Yes	No	Yes	Yes	No	No	53	male	nsip
93	1.07	63	1.15054	No	No	No	No	Yes	Yes	No	72	female	nsip
84	2.33	77	2.77381	No	No	No	Yes	No	No	No	23	female	nsip
81	1.76	80	2.17284	No	No	No	Yes	Yes	Yes	No	43	female	nsip
82	2.19	71	2.67073	No	No	No	No	Yes	No	Yes	57	female	nsip
87	1.87	13	2.14943	No	No	No	Yes	No	No	No	38	male	others
70	2.29	75	3.27143	No	No	No	Yes	Yes	No	Yes	65	male	nsip
84	1.93	49	2.29762	Yes	No	No	Yes	Yes	No	No	68	female	uip
77	2.63	69	3.41558	No	Yes	No	Yes	Yes	No	No	72	male	others
75	2.47	54	3.29333	No	No	No	No	Yes	No	No	43	male	sar
67	1.51	22.4	2.25373	Yes	Yes	No	Yes	No	Yes	No	65	male	uip
46	1.51	32	3.28261	No	No	No	No	Yes	No	Yes	54	female	nsip
75	1.44	43	1.92	No	Yes	No	Yes	No	No	Yes	65	female	others
66	1.33	54	2.01515	Yes	No	No	Yes	No	No	No	65	female	uip
90	1.67	25	1.85556	Yes	No	No	No	No	No	Yes	68	female	nsip
67	1.39	64	2.07463	No	No	No	No	No	No	No	72	female	others
69	1.47	45	2.13043	Yes	No	No	Yes	Yes	No	No	82	male	uip
84	2.31	58	2.75	No	No	No	No	Yes	Yes	Yes	56	female	sar
78	2.12	37	2.71795	Yes	Yes	No	No	No	No	Yes	58	male	uip
65	2.23	54	3.43077	No	No	No	Yes	No	No	No	77	male	chp
52	1.53	24	2.94231	Yes	No	No	Yes	No	Yes	Yes	79	male	uip
80	1.84	50.5	2.3	No	No	No	Yes	No	No	No	60	male	uip
70	1.76	10	2.51429	Yes	No	No	Yes	Yes	Yes	No	73	male	others
80	2.03	41	2.5375	Yes	No	No	Yes	No	Yes	No	71	male	chp
85	1.77	62	2.08235	No	No	No	Yes	No	No	No	65	female	uip
56	1.53	28	2.73214	No	No	No	Yes	No	No	Yes	51	male	others
88	2.12	57	2.40909	No	No	No	No	Yes	No	No	34	female	nsip
58	2.34	89	4.03448	No	No	No	Yes	Yes	No	No	68	male	sar
88	1.53	36	1.73864	No	No	No	No	Yes	No	No	58	female	nsip
72	2.68	72	3.72222	No	Yes	Yes	Yes	Yes	No	No	63	male	nsip
93	1.51	22	1.62366	Yes	No	No	Yes	Yes	Yes	No	66	female	nsip
93	1.69	50.5	1.8172	Yes	No	No	Yes	No	No	No	55	male	uip
74	4.17	62	5.63514	No	No	No	No	Yes	No	No	49	male	nsip
68	3.14	91	4.61765	No	Yes	No	No	Yes	No	No	46	male	sar
76	2.4	94	3.15789	No	Yes	No	No	Yes	No	Yes	55	female	others
86	1.56	35	1.81395	Yes	No	No	No	No	No	No	70	female	uip
76	1.59	45	2.09211	Yes	Yes	No	Yes	Yes	No	Yes	66	male	others
72	2.98	79	4.13889	No	No	No	Yes	No	No	No	72	male	others
34	0.53	44	1.55882	Yes	No	No	Yes	Yes	No	Yes	68	female	others
94	1.93	30	2.05319	Yes	No	No	Yes	Yes	No	No	74	male	uip
105	2.49	22	2.37143	Yes	No	No	Yes	Yes	No	No	91	male	uip
96	1.41	23	1.46875	No	No	No	Yes	Yes	No	Yes	60	male	uip
92	2.46	53	2.67391	Yes	No	No	Yes	No	No	No	71	male	others
88	2.6	25.8	2.95455	Yes	No	No	Yes	No	Yes	No	59	male	uip
96	1.97	41	2.05208	No	No	No	Yes	Yes	No	No	67	female	uip
80	1	67	1.25	No	Yes	No	No	No	No	Yes	54	female	chp
69	2.52	75	3.65217	No	Yes	No	Yes	No	No	Yes	67	male	chp
87	1.84	35	2.11494	Yes	No	No	Yes	No	No	No	82	female	uip
65	1.21	50.5	1.86154	No	No	No	No	No	Yes	Yes	82	female	others
80	1.09	48	1.3625	Yes	No	No	Yes	No	No	Yes	75	female	uip
71	1.25	30	1.76056	Yes	No	No	No	No	Yes	No	77	male	nsip
90	2.72	49	3.02222	Yes	Yes	No	No	Yes	Yes	Yes	64	male	nsip
81	3.46	80	4.2716	No	Yes	No	Yes	Yes	No	No	67	male	nsip
79	3.54	83	4.48101	No	No	No	No	No	No	No	37	male	others
56	2.26	76	4.03571	No	Yes	No	No	Yes	No	Yes	42	male	sar
84	1.91	79.7	2.27381	No	No	No	Yes	Yes	No	Yes	51	female	nsip
82	3.22	34	3.92683	No	No	No	Yes	Yes	No	Yes	35	male	nsip
80	3.09	78	3.8625	No	Yes	No	No	Yes	No	Yes	57	male	sar
65	0.92	29	1.41538	Yes	No	No	No	No	Yes	No	72	female	chp
86	2.5	55	2.90698	Yes	No	No	No	Yes	No	No	69	male	nsip
46	2.56	53	5.56522	No	Yes	No	Yes	Yes	No	Yes	53	male	sar
79	1.95	30	2.46835	Yes	No	No	No	No	Yes	Yes	67	male	uip
76	1.56	31	2.05263	No	No	No	Yes	No	Yes	No	73	female	nsip
81	1.48	40	1.82716	No	No	No	Yes	No	No	No	71	male	uip
90	1.1	41	1.22222	Yes	No	No	Yes	No	Yes	No	58	female	others
68	2.84	84	4.17647	No	No	No	No	No	No	No	65	female	nsip
76	1.17	45	1.53947	No	Yes	No	No	Yes	Yes	No	66	female	chp
86	1.68	51	1.95349	No	No	No	No	Yes	No	Yes	55	female	nsip
87	0.9	50.5	1.03448	Yes	No	No	Yes	No	No	Yes	50	female	uip
38	0.91	59	2.39474	No	No	No	Yes	Yes	No	No	44	female	sar
83	1.61	33	1.93976	Yes	No	No	Yes	Yes	No	No	53	female	nsip
77	2.1	20	2.72727	Yes	No	No	Yes	No	No	No	72	male	uip
74	4.43	97	5.98649	No	No	No	Yes	No	No	Yes	55	male	nsip
73	2.11	37	2.89041	Yes	No	No	Yes	No	Yes	No	69	male	uip
88	1.37	29	1.55682	Yes	No	No	No	No	Yes	Yes	60	female	uip
77	3.39	94	4.4026	No	No	No	Yes	Yes	No	No	49	male	nsip
86	0.9	31	1.04651	No	No	No	No	No	No	No	70	female	nsip
84	2.1	76	2.5	No	No	No	No	Yes	No	Yes	53	female	nsip
73	0.82	13	1.12329	Yes	No	No	No	Yes	Yes	No	70	female	uip
80	2.39	14	2.9875	Unknown	No	No	Yes	Yes	No	No	60	male	uip
73	2.35	52	3.21918	No	No	No	Yes	Yes	No	Yes	48	male	others
79	2.09	56	2.64557	No	No	No	Yes	No	No	Yes	56	male	others
88	0.99	43	1.125	No	No	No	No	No	Yes	Yes	59	male	chp
94	1.23	34	1.30851	No	No	No	No	Yes	No	No	55	female	nsip
98	1.84	50.5	1.87755	Yes	No	No	No	Yes	Yes	No	64	male	others
77	2.15	89	2.79221	No	No	No	No	No	No	No	65	female	others
86	0.97	36	1.12791	Yes	No	No	Yes	No	Yes	No	75	female	chp
64	1.85	48	2.89062	Yes	Yes	No	No	Yes	No	Yes	61	male	others
80	2.41	77	3.0125	No	No	No	No	Yes	No	No	30	female	nsip
83	1.31	55	1.57831	Yes	No	No	Yes	Yes	Yes	No	69	male	uip
85	1.05	14	1.23529	Yes	No	No	No	No	Yes	No	67	female	uip
76	3.45	72	4.53947	No	No	No	No	Yes	No	Yes	46	male	nsip
80	1.14	23	1.425	Yes	No	No	No	Yes	Yes	No	80	female	uip
81	1.69	83	2.08642	No	No	No	No	Yes	No	Yes	68	female	others
81	1.2	52	1.48148	No	No	No	No	Yes	No	No	62	female	nsip
86	2.4	26	2.7907	Yes	No	No	Yes	No	Yes	No	70	male	uip
84	2.33	87	2.77381	No	No	No	Yes	Yes	No	No	58	female	uip
74	2.38	61	3.21622	No	Yes	No	Yes	No	No	Yes	58	male	uip
75	0.68	29	0.906667	Yes	No	No	Yes	No	No	No	62	female	uip
74	2.03	78.7	2.74324	No	No	No	Yes	No	No	No	65	female	others
88	1.61	18	1.82955	Yes	No	No	Yes	No	Yes	No	85	male	uip
96	3.5	64	3.64583	No	Yes	No	No	Yes	Unknown	No	35	male	sar
75	1.69	83	2.25333	No	No	No	No	Yes	No	No	61	female	others
77	2.13	87	2.76623	No	No	No	No	Yes	No	Yes	47	female	sar
91	1.81	32	1.98901	No	Yes	No	No	Yes	No	No	45	male	uip
76	2.44	50.5	3.21053	No	No	No	No	No	No	No	67	male	uip
80	1.78	28	2.225	Yes	No	No	No	Yes	No	No	43	male	nsip
82	1.69	59	2.06098	No	No	No	Yes	Yes	No	Yes	35	female	others
95	1.24	59	1.30526	No	Yes	No	Yes	No	Yes	No	73	male	uip
51	0.79	22	1.54902	Yes	No	No	Yes	Yes	Yes	No	72	female	nsip
64	1.78	105	2.78125	No	Yes	No	Yes	Yes	No	No	62	female	others
84	1.59	62	1.89286	No	No	No	No	Yes	No	No	55	female	nsip
78	3	36	3.84615	Yes	No	No	Yes	No	No	Yes	72	male	uip
78	1.78	67	2.28205	No	No	No	No	No	No	No	62	female	others
89	1.71	62	1.92135	No	No	No	Yes	No	No	No	63	female	others
80	3.32	56	4.15	No	No	No	No	Yes	No	No	44	female	nsip
80	2.62	54	3.275	No	No	No	No	Yes	No	Yes	41	male	nsip
86	2.03	35	2.36047	Yes	No	No	Yes	No	Yes	No	71	female	uip
80	1.84	50.5	2.3	No	Yes	No	Yes	No	No	No	69	female	uip
58	2.65	62	4.56897	Yes	Yes	No	Yes	No	Yes	No	63	male	uip
88	1.23	45	1.39773	No	No	No	No	No	Yes	No	78	female	others
83	1.67	35	2.01205	No	No	Yes	Yes	No	No	Yes	67	male	nsip
80	1.84	17	2.3	Yes	Yes	No	No	Yes	No	Yes	64	female	others
82	1.87	33	2.28049	Yes	Yes	No	No	No	Yes	No	67	male	uip
74	2.33	65	3.14865	No	No	No	Yes	No	No	No	74	female	others
88	1.22	41	1.38636	No	Yes	No	Yes	No	No	No	67	female	others
94	1.64	36	1.74468	Yes	Yes	No	No	No	No	No	68	male	uip
84	1.58	17	1.88095	Yes	No	No	Yes	No	No	Yes	70	male	nsip
71	2.65	65	3.73239	No	No	Yes	Yes	Yes	No	No	62	male	nsip
85	1.31	34	1.54118	No	No	No	No	No	No	Yes	72	male	chp
47	1.19	54	2.53191	No	No	No	No	No	No	No	44	female	others
79	2.35	12.7	2.97468	No	No	No	Yes	Yes	Yes	No	75	male	others
81	0.9	76	1.11111	Yes	No	No	No	No	No	Yes	75	female	chp
74	1.68	73	2.27027	No	No	No	Yes	No	No	Yes	66	female	others
80	3.57	94	4.4625	No	No	No	Yes	No	No	No	56	male	others
55	2.19	79	3.98182	No	No	No	Yes	Yes	No	No	45	female	sar
77	1.99	46	2.58442	Yes	Yes	No	Yes	No	Yes	No	66	female	chp
72	1.97	56	2.73611	No	No	No	Yes	No	Yes	No	68	female	chp
74	2.04	80	2.75676	No	No	No	Yes	Yes	No	No	64	female	others
63	1.3	28	2.06349	Yes	No	No	Yes	No	No	No	64	female	uip
85	1.92	32	2.25882	No	No	No	No	Yes	No	Yes	55	male	uip
81	1.3	47	1.60494	No	No	No	Yes	Yes	No	No	65	female	others
75	0.83	17	1.10667	No	No	No	No	Yes	No	No	80	female	uip
71	1.2	72	1.69014	No	Yes	No	No	Yes	No	No	65	female	others
74	2.57	74	3.47297	No	Yes	No	Yes	No	No	No	77	male	uip
75	2.57	68	3.42667	No	No	No	Yes	Yes	No	Yes	56	male	nsip
120	1.25	26	1.04167	Yes	No	No	Yes	Yes	No	No	66	male	others
70	0.89	50	1.27143	No	No	No	Yes	Yes	No	No	60	female	nsip
80	1.84	53	2.3	No	No	No	Yes	No	Yes	Yes	61	female	nsip
82	3.47	96	4.23171	No	No	No	No	Yes	No	No	45	male	sar
76	2.43	31	3.19737	No	No	No	Yes	No	No	No	77	male	uip
90	2.45	33	2.72222	Yes	No	No	Yes	No	No	Yes	56	male	uip
86	1.31	20	1.52326	Yes	No	No	Yes	No	Yes	No	67	female	uip
77	2.29	94	2.97403	No	No	No	No	No	No	No	44	female	others
85	2.38	31	2.8	No	No	No	Yes	No	Yes	Yes	59	male	uip
92	2.19	54	2.38043	No	Yes	No	Yes	No	No	Yes	76	male	uip
73	2.58	57	3.53425	No	No	No	No	Yes	No	No	60	male	nsip
77	1.02	33	1.32468	Yes	Yes	Yes	Yes	No	No	Yes	68	female	uip
75	2.15	47	2.86667	No	No	No	Yes	Yes	No	No	67	male	nsip
79	1.8	51	2.27848	No	No	No	No	Yes	No	No	56	female	nsip
82	2.12	58	2.58537	No	Yes	No	No	Yes	No	No	62	male	uip
90	1.08	9	1.2	Yes	No	No	Yes	No	Yes	No	63	female	nsip
59	0.83	61	1.40678	No	No	No	Yes	No	Yes	No	56	female	others
79	1.56	50.5	1.97468	Yes	No	No	Yes	No	Yes	No	77	male	uip
87	2.99	45	3.43678	No	Yes	No	Yes	No	No	No	76	male	uip
76	1.87	31	2.46053	Yes	No	No	No	Yes	Yes	No	65	male	nsip
90	1.54	36	1.71111	No	No	No	Yes	Yes	Yes	No	52	female	nsip
83	2.47	90	2.9759	No	No	No	Yes	No	Unknown	No	80	female	others
80	2.04	36	2.55	No	No	No	No	No	No	No	69	female	uip
82	0.8	36	0.97561	No	No	No	Yes	Yes	No	No	68	female	others
75	3.51	77	4.68	No	Yes	No	Yes	No	Yes	No	67	male	nsip
82	2.59	79	3.15854	No	No	No	No	Yes	No	Yes	53	female	others
75	3.23	75	4.30667	No	No	No	No	Yes	No	No	45	male	nsip
88	1.98	40	2.25	No	No	No	No	No	No	No	58	female	chp
75	1.22	49	1.62667	No	Yes	No	No	Yes	Yes	No	53	female	nsip
78	2.01	46	2.57692	No	No	No	Yes	No	No	No	65	male	chp
88	1.84	34	2.09091	Yes	No	No	Yes	Yes	No	No	67	female	uip
75	2.94	61.8	3.92	No	No	No	Yes	Yes	No	No	69	male	others
69	2.18	107	3.15942	No	No	No	Yes	No	No	Yes	64	female	others
72	2.37	54	3.29167	No	No	No	No	Yes	No	Yes	65	male	nsip
74	3.18	82	4.2973	No	Yes	No	Yes	No	No	No	62	male	uip
75	1.06	57	1.41333	No	No	No	No	Yes	No	No	56	female	nsip
80	3.32	45	4.15	No	No	No	Yes	Yes	No	No	78	male	uip
75	2.44	62	3.25333	No	Yes	No	No	Yes	No	Yes	47	male	nsip
59	1.88	69	3.18644	Yes	Yes	No	Yes	No	No	No	68	male	others
72	0.65	21	0.902778	Yes	Yes	No	Yes	Yes	No	No	61	female	nsip
74	3.16	60	4.27027	No	Yes	Yes	No	No	No	No	68	male	uip
89	1.97	49	2.21348	No	No	No	No	Yes	Yes	No	62	female	nsip
87	1.37	35	1.57471	No	No	No	Yes	No	No	No	72	male	chp
88	2.46	50.5	2.79545	No	Yes	No	Yes	Yes	No	Yes	59	male	others
79	0.99	30	1.25316	No	Yes	No	Yes	No	No	No	53	female	chp
82	2.05	14	2.5	No	No	No	No	Yes	No	No	70	female	uip
84	1.23	52	1.46429	No	Yes	No	No	No	No	No	70	female	chp
80	1.8	60	2.25	No	Yes	Yes	Yes	Yes	Yes	Yes	72	male	chp
75	3.03	71	4.04	No	Yes	No	Yes	Yes	No	No	50	male	nsip
71	1.84	53	2.59155	No	No	No	Yes	Yes	No	No	67	female	nsip
87	1.48	48	1.70115	No	Yes	No	Yes	No	No	No	78	female	uip
87	2.15	61	2.47126	No	No	No	No	Yes	No	No	80	male	uip
100	1.71	24	1.71	No	No	No	No	No	No	Yes	54	female	nsip
97	1.71	76	1.76289	No	No	No	No	Yes	Yes	No	35	female	nsip
72	2.15	72	2.98611	No	Yes	No	No	No	No	No	45	female	others
84	2.25	53	2.67857	No	Yes	No	Yes	No	No	No	82	male	uip
83	1.85	51	2.22892	No	No	No	No	Yes	No	Yes	35	male	others
82	2.12	34	2.58537	Yes	No	No	Yes	Yes	No	No	33	female	nsip
80	1.02	50.5	1.275	Yes	No	No	No	Yes	No	No	62	female	nsip
77	2.07	34	2.68831	No	Yes	No	Yes	No	Yes	Yes	57	male	nsip
89	1.63	32	1.83146	Yes	Yes	No	Yes	No	Yes	Yes	67	male	nsip
84	2.11	41	2.5119	No	No	No	No	Yes	No	Yes	60	male	others
75	2.22	53	2.96	No	Yes	No	Yes	Yes	No	No	47	male	sar
84	1.04	22.1	1.2381	Yes	No	No	Yes	No	No	Yes	48	female	uip
64	0.85	26	1.32812	Yes	No	No	No	Yes	No	No	67	female	sar
99	2.9	27	2.92929	Yes	Yes	No	No	No	No	No	74	male	uip
80	1.84	50.5	2.3	Yes	No	No	No	No	Yes	Unknown	88	female	chp
82	1.94	49	2.36585	No	No	No	No	Yes	No	Yes	75	male	others
97	1.96	66	2.02062	No	No	No	No	No	No	No	69	female	chp
81	2.54	79	3.1358	No	No	No	Yes	Yes	No	No	85	male	uip
49	1.2	43	2.44898	No	No	No	Yes	No	No	No	64	female	others
76	1.57	51	2.06579	No	Yes	No	Yes	Yes	No	Yes	61	female	uip
90	0.94	30	1.04444	Yes	No	No	No	No	No	Yes	60	female	nsip
92	1.13	51	1.22826	Yes	No	No	No	Yes	No	No	72	female	nsip
43	1.33	50	3.09302	No	No	No	Yes	Yes	No	No	39	male	sar
66	1.26	34	1.90909	No	No	No	No	Yes	Yes	No	23	female	nsip
66	1.67	13	2.5303	Yes	Yes	No	Yes	No	No	No	79	male	uip
86	2.96	63	3.44186	No	No	No	No	No	No	Yes	48	female	others
76	1.64	34	2.15789	Yes	No	No	Yes	No	No	Yes	67	female	nsip
72	2.65	55	3.68056	No	No	No	No	Yes	Yes	No	75	male	sar
84	1.94	50	2.30952	Yes	No	No	Yes	No	No	No	63	female	uip
67	1.52	65	2.26866	No	Yes	No	Yes	No	No	Yes	63	female	chp
84	1.45	42	1.72619	No	No	No	Yes	Yes	Yes	Yes	65	male	others
73	1.67	57	2.28767	No	No	No	Yes	Yes	Yes	No	64	female	nsip
86	2.01	53	2.33721	No	No	No	No	Yes	Yes	No	35	female	nsip
90	2.02	46	2.24444	No	No	No	No	No	No	Yes	69	male	uip
61	1.65	37	2.70492	Yes	No	No	Yes	No	Yes	Yes	74	male	uip
70	1.87	55	2.67143	No	No	No	No	Yes	No	No	80	male	others
91	0.85	31	0.934066	Yes	No	No	Yes	Yes	No	Yes	48	female	nsip
79	1.36	28	1.72152	Yes	No	No	Yes	No	Yes	No	71	male	nsip
80	1.84	58	2.3	Yes	No	No	Yes	Yes	Yes	No	42	male	sar
84	1.67	77	1.9881	No	No	No	No	No	No	Yes	74	female	nsip
83	1.3	22	1.56627	Yes	No	No	No	No	No	Yes	64	male	uip
82	1.6	41	1.95122	Yes	No	No	Yes	Yes	Yes	Yes	47	female	nsip
80	2.55	28	3.1875	Yes	Yes	No	Yes	Yes	Yes	No	62	male	uip
58	1.31	61.7	2.25862	No	Yes	No	Yes	No	No	No	68	female	others
84	1.59	50	1.89286	Yes	No	No	No	No	Unknown	No	42	female	others
72	1.8	37	2.5	Yes	No	No	Yes	No	Yes	No	76	male	uip
87	1.77	51	2.03448	No	No	No	No	No	Yes	No	69	female	chp
78	3.49	111	4.47436	No	No	No	No	Yes	No	Yes	62	male	nsip
87	0.8	30	0.91954	No	No	No	No	No	No	No	62	female	nsip
81	2.27	50.5	2.80247	No	No	No	No	No	No	Yes	61	female	uip
87	3.85	95	4.42529	No	Yes	No	Yes	Yes	No	No	36	male	sar
81	1.26	36	1.55556	Yes	No	No	No	No	No	Yes	79	female	others
81	0.91	48	1.12346	Yes	No	No	Yes	No	No	Yes	59	male	nsip
88	1.6	23	1.81818	Yes	No	No	Yes	No	No	No	71	male	uip
86	1.73	62	2.01163	No	No	No	No	No	No	Yes	70	female	chp
76	1.25	26	1.64474	Yes	No	No	Yes	No	No	Yes	63	male	uip
95	0.92	16	0.968421	No	No	No	No	No	Yes	Yes	54	female	chp
80	1.31	31	1.6375	Yes	No	No	Yes	No	Yes	Yes	65	male	chp
75	0.99	50.5	1.32	Yes	No	No	No	Yes	No	Yes	66	female	nsip
92	2.29	50	2.48913	No	Yes	No	Yes	No	No	No	74	male	uip
82	1.38	30	1.68293	Yes	No	No	Yes	Yes	No	Yes	65	female	nsip
85	1.5	42	1.76471	Yes	No	No	Yes	Yes	No	Yes	69	female	uip
86	1.83	32	2.12791	Yes	No	No	No	No	Yes	No	66	male	uip
80	1.89	78	2.3625	No	No	No	Yes	Yes	No	Yes	63	female	nsip
79	1.42	20	1.79747	Yes	No	No	Yes	Yes	Yes	No	54	female	nsip
82	2.66	30	3.2439	Yes	Yes	No	Yes	No	No	No	56	male	chp
81	2.94	70	3.62963	No	No	No	No	Yes	No	Yes	61	male	sar
66	1.93	72	2.92424	No	No	No	No	Yes	No	No	62	male	others
74	0.9	41	1.21622	Yes	No	No	No	Yes	Yes	No	59	female	nsip
79	1.27	61	1.60759	No	No	No	No	Yes	Yes	Yes	57	female	others
80	1.81	65	2.2625	No	No	No	Yes	Yes	No	No	51	female	nsip
96	1.01	42	1.05208	Yes	No	No	No	Yes	Yes	No	75	female	nsip
65	2.22	89	3.41538	No	No	No	No	Yes	No	No	61	female	nsip
79	3.79	44	4.79747	No	Yes	No	Yes	No	No	No	51	male	uip
73	2.2	97	3.0137	No	Yes	No	Yes	Yes	No	No	51	female	sar
62	2.23	43	3.59677	No	Yes	No	No	Yes	Yes	No	45	male	sar
97	2.43	62	2.50515	No	No	No	Yes	Yes	No	No	67	male	uip
78	2.75	76	3.52564	No	No	No	Yes	No	No	No	70	male	uip
71	2.08	73	2.92958	No	Yes	No	Yes	Yes	Unknown	Yes	48	female	sar
85	2.16	61	2.54118	No	No	No	Yes	No	No	Yes	58	male	uip
74	2.76	33	3.72973	Yes	Yes	No	Yes	No	No	No	73	male	uip
71	1.53	37	2.15493	Yes	No	No	Yes	No	No	Yes	49	male	others
81	1.87	58	2.30864	No	Yes	No	Yes	No	No	Yes	63	female	uip
80	1.86	56	2.325	No	No	No	No	Yes	No	Yes	48	female	others
82	1.15	43	1.40244	No	No	No	Yes	No	No	No	73	female	uip
83	1.13	49	1.36145	No	Yes	No	No	No	No	No	78	female	others
88	1.13	44	1.28409	Yes	No	No	No	Yes	No	No	63	female	nsip
66	1.45	75	2.19697	No	No	No	No	Yes	No	No	54	female	nsip
84	1.45	47	1.72619	Yes	No	No	No	Yes	Yes	No	62	male	nsip
74	2.66	84	3.59459	No	No	No	No	Yes	No	Yes	66	male	others
83	1.63	36.2	1.96386	Yes	No	No	No	Yes	Yes	Yes	55	male	nsip
83	1.84	80	2.21687	No	No	No	No	No	No	Yes	76	female	nsip
86	1.32	57	1.53488	No	No	No	No	Yes	Yes	No	70	female	nsip
73	2.75	60	3.76712	No	No	No	Yes	Yes	No	No	72	male	uip
80	2.28	88	2.85	No	No	Yes	Yes	Yes	No	No	55	female	nsip
73	1.14	39	1.56164	Yes	Yes	No	Yes	No	Unknown	No	57	male	sar
63	0.94	18	1.49206	No	No	No	No	Yes	Yes	No	48	male	nsip
83	1.45	37	1.74699	No	No	No	No	Yes	Yes	No	73	female	nsip
75	2.04	53	2.72	Yes	No	No	No	Yes	Yes	No	62	female	sar
56	0.74	14	1.32143	Yes	No	No	No	No	Yes	No	68	female	chp
86	1.48	43	1.72093	No	No	No	No	Yes	No	No	48	female	nsip
86	0.81	50.5	0.94186	Yes	No	No	No	No	Yes	Yes	47	female	uip
83	1.38	43	1.66265	Yes	No	No	Yes	No	Yes	No	81	female	uip
89	1.77	53	1.98876	No	No	No	No	No	No	No	88	female	chp
78	2.25	60	2.88462	No	No	No	No	Yes	No	Yes	62	male	nsip
79	1.5	54	1.89873	No	No	No	Yes	Yes	No	No	81	male	sar
78	1.67	73	2.14103	No	No	Yes	Yes	Yes	Yes	No	63	female	nsip
64	1.81	24	2.82812	Yes	No	No	Yes	No	Yes	No	84	male	uip
80	2.66	50.5	3.325	No	No	No	Yes	No	No	Yes	60	female	chp
85	1.69	48	1.98824	Yes	No	No	Yes	Yes	No	Yes	54	male	others
35	0.62	6.92	1.77143	Yes	No	No	Yes	No	Yes	No	60	female	others
79	1.65	46	2.08861	Yes	Yes	No	Yes	Yes	Yes	No	74	female	others
88	1	35	1.13636	Yes	No	No	No	Yes	No	No	43	female	nsip
32	0.51	48	1.59375	Yes	No	No	No	Yes	Yes	No	67	female	sar
53	0.66	28	1.24528	Yes	No	No	Yes	Yes	Yes	No	72	female	nsip
70	0.79	15	1.12857	Yes	No	No	Yes	Yes	Yes	No	50	female	nsip
69	2.54	78	3.68116	No	No	No	No	Yes	No	No	61	male	nsip
86	1.95	59	2.26744	No	No	No	No	Yes	Yes	No	57	female	nsip
46	1.06	79	2.30435	No	Yes	No	Yes	No	No	No	56	female	others
76	2.08	37	2.73684	Yes	No	No	Yes	No	Yes	No	78	male	uip
72	3.25	77	4.51389	No	Yes	No	No	Yes	No	No	58	male	sar
73	3.36	66	4.60274	No	No	No	No	Yes	No	Yes	50	male	sar
85	2.35	66	2.76471	No	Yes	No	No	Yes	No	Yes	51	male	others
87	1.66	48	1.90805	Yes	No	No	Yes	No	No	No	60	male	uip
108	1.61	61	1.49074	No	No	No	No	Yes	No	Yes	62	female	uip
70	2	69	2.85714	No	No	No	Yes	No	No	No	69	female	others
71	0.89	25	1.25352	Yes	No	No	No	Yes	Yes	No	53	female	nsip
49	1.5	63	3.06122	Yes	Yes	No	No	No	Yes	Yes	41	male	others
73	1.6	52	2.19178	No	No	No	Yes	Yes	No	No	68	male	nsip
100	0.83	50.5	0.83	Yes	No	No	No	Yes	Yes	No	73	female	others
75	1.31	99	1.74667	No	No	No	Yes	No	No	No	65	female	chp
71	0.84	58	1.1831	No	No	No	No	Yes	Yes	No	54	female	nsip
72	1.28	40	1.77778	No	No	No	Yes	No	No	No	83	male	uip
83	0.86	33	1.03614	No	No	No	No	Yes	No	No	30	female	nsip
73	2.02	58	2.76712	No	Yes	No	No	Yes	No	Yes	45	female	sar
78	3.07	85	3.9359	No	No	No	Yes	Yes	No	No	54	male	nsip
79	1.51	51	1.91139	No	No	No	Yes	Yes	No	No	77	female	uip
73	2.15	52	2.94521	No	Yes	No	Yes	No	No	No	74	male	uip
86	2.28	62	2.65116	No	No	No	No	Yes	No	No	25	female	nsip
83	1.3	37	1.56627	Yes	No	No	Yes	Yes	Yes	No	75	male	chp
83	1.57	20	1.89157	No	No	No	Yes	Yes	No	No	64	female	nsip
33	0.68	44	2.06061	Yes	Yes	No	No	Yes	Yes	No	61	male	sar
70	1.21	39	1.72857	No	Yes	No	No	No	No	No	68	male	others
75	3.42	82	4.56	No	No	No	No	Yes	Yes	No	59	male	sar
94	2.03	51	2.15957	Yes	No	No	No	No	Yes	No	63	male	nsip
90	1.55	38	1.72222	Yes	No	No	No	Yes	Yes	No	62	female	nsip
67	1.9	43	2.83582	Yes	No	No	Yes	No	Yes	Yes	70	male	others
58	1.42	56	2.44828	No	No	No	Yes	No	No	Yes	82	female	others
88	1.6	61	1.81818	No	No	No	No	No	Yes	Yes	69	female	chp
84	1.52	79	1.80952	No	No	No	No	Yes	No	Yes	65	female	nsip
86	1.51	31	1.75581	No	No	No	Yes	Yes	Yes	No	47	male	nsip
75	3.67	59	4.89333	No	No	No	No	No	No	No	36	male	others
83	2.02	59	2.43373	No	No	No	No	Yes	No	No	28	female	nsip
66	1.46	53	2.21212	No	No	Yes	Yes	Yes	No	No	58	male	nsip
80	1.84	50.5	2.3	No	No	No	No	Yes	No	No	69	male	sar
74	1.31	55	1.77027	No	No	No	No	Yes	No	Yes	67	female	nsip
73	2.85	60	3.90411	No	No	No	No	No	No	No	81	male	uip
82	2.6	61	3.17073	No	Yes	No	No	No	No	Yes	58	male	uip
67	2.84	60	4.23881	Yes	No	No	No	Yes	No	Yes	79	male	others
87	1.24	50.5	1.42529	Yes	No	No	No	No	No	Yes	48	male	uip
74	2.64	83	3.56757	No	No	No	Yes	No	No	No	61	male	others
70	1.59	19	2.27143	Yes	Yes	No	Yes	No	No	No	86	male	nsip
74	2.58	45	3.48649	No	No	No	Yes	Yes	No	Yes	60	male	others
86	3.61	52	4.19767	No	No	No	No	No	No	No	73	male	uip
73	1.82	75	2.49315	No	No	No	Yes	Yes	Yes	No	60	female	sar
97	1.73	21	1.78351	Yes	No	No	Yes	No	Yes	No	79	male	uip
98	1.06	54	1.08163	No	No	No	No	No	Unknown	No	79	female	chp
78	1.81	78	2.32051	No	No	No	Yes	Yes	No	No	69	female	nsip
73	2.25	85	3.08219	No	No	No	No	Yes	No	No	64	female	nsip
80	1.84	50.5	2.3	No	No	Yes	Yes	No	No	No	76	male	uip
56	2.56	71	4.57143	No	No	No	Yes	Yes	Unknown	No	68	male	others
87	2.02	35	2.32184	No	No	No	No	Yes	No	No	35	female	nsip
70	1.94	74	2.77143	No	No	No	No	Yes	No	No	46	female	uip
87	2.48	45	2.85057	No	No	Yes	Yes	No	No	Yes	57	male	uip
73	3.48	77	4.76712	No	No	No	No	Yes	No	Yes	51	male	sar
83	1.98	32	2.38554	No	No	No	Yes	Yes	No	No	63	male	uip
83	1.85	44	2.22892	No	Yes	Yes	Yes	Yes	No	No	59	male	others
64	1.67	79	2.60938	No	Yes	No	No	Yes	No	No	62	female	sar
69	2.49	24	3.6087	Yes	No	No	Yes	No	Yes	Yes	65	male	uip
80	2.4	32	3	Yes	No	No	Yes	No	No	No	73	female	uip
88	1.63	41	1.85227	No	No	No	Yes	Yes	No	No	46	female	nsip
85	1.84	68	2.16471	Yes	No	No	No	Yes	Yes	No	69	female	nsip
83	2.77	49	3.33735	Yes	No	No	Yes	Yes	Yes	Yes	62	male	uip
76	1.68	61	2.21053	No	No	No	No	No	No	Yes	56	female	others
86	1.93	57	2.24419	Yes	No	No	No	Yes	No	Yes	52	male	nsip
81	1.78	68	2.19753	No	No	No	Yes	No	No	No	73	female	uip
76	2.18	23	2.86842	No	No	No	Yes	No	Yes	No	78	male	uip
84	1.37	28	1.63095	Yes	No	No	Yes	No	No	No	67	male	chp
59	2.19	34	3.71186	No	Yes	No	Yes	No	Yes	Yes	49	male	others
98	1.56	46	1.59184	Yes	No	No	No	No	No	No	77	male	others
88	3.32	53	3.77273	No	Yes	No	Yes	Yes	No	No	60	male	nsip
88	1.25	31	1.42045	No	Yes	No	Yes	No	Yes	Yes	58	male	uip
74	2.3	59	3.10811	No	Yes	No	No	No	No	No	75	male	chp
88	2.46	50	2.79545	No	No	No	Yes	No	Yes	No	62	male	uip
79	3.92	86	4.96203	No	No	No	No	Yes	No	Yes	22	male	nsip
86	1.32	47	1.53488	Yes	Yes	No	Yes	Yes	No	No	71	male	nsip
88	2.98	44	3.38636	No	No	No	Yes	Yes	No	No	46	male	nsip
84	2.77	70	3.29762	Yes	No	No	Yes	Yes	No	No	59	male	others
81	2.57	38	3.17284	No	No	No	Yes	Yes	No	No	65	male	uip
77	3.39	68	4.4026	No	No	No	No	Yes	No	No	68	male	sar
87	2.21	24	2.54023	Yes	Yes	No	Yes	No	No	No	71	male	uip
73	1.74	45	2.38356	No	No	No	Yes	Yes	Yes	No	73	female	nsip
78	0.97	15	1.24359	Yes	No	No	Yes	Yes	Yes	No	77	female	uip
80	1.84	50.5	2.3	Yes	No	No	No	No	No	No	70	male	uip
99	1.58	23	1.59596	Yes	Yes	No	No	No	No	Yes	59	male	uip
86	2.29	18	2.66279	Yes	No	No	Yes	No	Yes	Yes	60	male	uip
66	2.46	91	3.72727	No	Yes	No	Yes	Yes	No	Yes	72	male	others
82	2.11	25	2.57317	No	No	No	No	No	No	No	70	female	others
90	2.22	51	2.46667	Yes	No	No	Yes	No	No	Yes	61	male	others
87	2.86	42	3.28736	No	No	No	No	No	No	No	66	male	chp
77	1.05	28	1.36364	Yes	No	No	Yes	No	No	Yes	53	male	uip
95	2.1	78	2.21053	No	No	No	No	No	No	No	78	male	uip
86	1.53	34	1.77907	No	No	No	Yes	No	No	Yes	69	female	nsip

## Sheet: fig3a
label	chp	nsip	others	sar	uip
uip	0.108206	0.0657631	0.410389	0.00424595	0.411396
others	0.298641	0.130103	0.28372	0.0340621	0.253474
nsip	0.0836499	0.53238	0.133197	0.075875	0.174898
nsip	0.0208179	0.293883	0.162223	0.507782	0.0152945
nsip	0.0472108	0.0819254	0.242583	0.0248694	0.603411
others	0.0314252	0.271864	0.203748	0.469361	0.0236024
nsip	0.218652	0.432544	0.227874	0.0579127	0.0630173
nsip	0.15478	0.138514	0.388085	0.0831594	0.235463
nsip	0.170468	0.40385	0.13345	0.115443	0.176789
uip	0.0963875	0.194161	0.26052	0.0638917	0.38504
nsip	0.00778042	0.883454	0.0502952	0.0494661	0.00900429
sar	0.216897	0.0247191	0.0912694	0.00533457	0.66178
nsip	0.0873576	0.5864	0.115207	0.102556	0.108479
nsip	0.113248	0.33105	0.198486	0.160902	0.196313
sar	0.0355615	0.475743	0.232335	0.188001	0.0683591
chp	0.279954	0.273883	0.180277	0.0153781	0.250509
nsip	0.0129556	0.876643	0.0549247	0.0237164	0.0317601
uip	0.346137	0.1292	0.150363	0.0527405	0.32156
uip	0.0908287	0.0142033	0.0511918	0.00141206	0.842364
chp	0.136343	0.036083	0.0762961	0.00606013	0.745218
nsip	0.066932	0.302239	0.28694	0.262725	0.0811646
sar	0.121034	0.198918	0.226846	0.0721761	0.381025
nsip	0.0332568	0.622455	0.124335	0.173097	0.046856
uip	0.0714069	0.00881891	0.0235379	0.00118213	0.895054
chp	0.0748387	0.286991	0.259606	0.0677818	0.310783
others	0.105709	0.0725157	0.169209	0.0124045	0.640162
others	0.126682	0.0761208	0.349739	0.0298833	0.417576
others	0.142081	0.231997	0.27974	0.0554833	0.290698
nsip	0.0448823	0.753483	0.101568	0.063904	0.0361624
sar	0.0428786	0.169141	0.210854	0.540323	0.0368031
nsip	0.0644387	0.343002	0.224687	0.208887	0.158985
nsip	0.0478662	0.554777	0.175242	0.130237	0.0918778
nsip	0.0956117	0.297333	0.176923	0.353509	0.0766226
nsip	0.0850689	0.529754	0.134398	0.161554	0.0892258
others	0.0452869	0.118245	0.61716	0.16289	0.0564187
uip	0.122726	0.0249569	0.0814255	0.00587668	0.765015
sar	0.0861228	0.445068	0.153477	0.288473	0.0268585
sar	0.0184115	0.407216	0.127636	0.436095	0.0106418
others	0.18858	0.172267	0.285413	0.123666	0.230074
uip	0.108806	0.0521376	0.363986	0.00695429	0.468116
uip	0.108742	0.469386	0.188442	0.127149	0.106281
others	0.09816	0.0987133	0.358564	0.0344079	0.410155
nsip	0.0357431	0.787565	0.102148	0.0502126	0.0243308
others	0.360235	0.0765874	0.141395	0.066526	0.355256
nsip	0.0702182	0.242621	0.343755	0.0396602	0.303745
others	0.111801	0.301713	0.404702	0.0200472	0.161737
chp	0.0982993	0.190368	0.430908	0.165746	0.114679
nsip	0.0925015	0.389837	0.336792	0.158075	0.0227942
uip	0.125373	0.0132124	0.0825984	0.0019512	0.776865
nsip	0.0231251	0.841786	0.0623623	0.0697216	0.0030054
sar	0.0794269	0.285321	0.267046	0.354047	0.0141585
nsip	0.049712	0.366169	0.220859	0.331853	0.0314078
uip	0.173933	0.092306	0.145927	0.0305786	0.557256
uip	0.22276	0.0204147	0.0931946	0.00589051	0.65774
nsip	0.00870921	0.828054	0.0369522	0.124294	0.00199075
chp	0.182346	0.144144	0.162682	0.0345515	0.476277
nsip	0.104577	0.418663	0.152707	0.0402445	0.283809
sar	0.343291	0.027721	0.0861033	0.024139	0.518745
others	0.240445	0.0980292	0.262641	0.0207083	0.378176
sar	0.0344547	0.404389	0.103585	0.432606	0.024966
nsip	0.218835	0.0874054	0.217258	0.0270485	0.449453
nsip	0.113406	0.423197	0.291455	0.0319457	0.139996
others	0.259457	0.148827	0.400489	0.00838478	0.182843
others	0.15311	0.0640546	0.163392	0.0258548	0.593589
chp	0.292041	0.0789615	0.0966622	0.0357694	0.496566
nsip	0.0472207	0.617321	0.144194	0.157723	0.0335416
nsip	0.137414	0.379761	0.157043	0.0730533	0.252729
others	0.0122066	0.485228	0.283	0.205401	0.0141653
nsip	0.0105468	0.680387	0.0423122	0.262306	0.00444802
nsip	0.0427956	0.719071	0.123465	0.0736286	0.0410396
sar	0.0952183	0.320679	0.173336	0.100395	0.310371
nsip	0.0534608	0.576304	0.173027	0.125459	0.0717487
uip	0.198758	0.230357	0.249938	0.0772033	0.243744
uip	0.206573	0.0961007	0.157531	0.0578695	0.481926
others	0.0286193	0.046872	0.431623	0.0324742	0.460411
uip	0.223399	0.231422	0.136556	0.0318643	0.376758
others	0.158486	0.0740153	0.106294	0.0266893	0.634516
nsip	0.126647	0.0339584	0.113438	0.00112444	0.724832
others	0.0976573	0.190126	0.29808	0.0795389	0.334598
uip	0.176553	0.0433506	0.0593041	0.0103216	0.710471
sar	0.0442747	0.532575	0.191717	0.204783	0.0266506
uip	0.129352	0.0395236	0.2143	0.00168625	0.615138
chp	0.311682	0.179372	0.26617	0.026353	0.216422
nsip	0.0944094	0.200423	0.352606	0.123112	0.22945
nsip	0.0113362	0.354006	0.369063	0.253249	0.012345
uip	0.167115	0.111458	0.159776	0.0156237	0.546027
others	0.0258211	0.252822	0.481944	0.159749	0.0796642
nsip	0.0161267	0.829196	0.0670143	0.0830531	0.00460952
uip	0.0218248	0.369483	0.107621	0.490224	0.0108475
uip	0.133604	0.184531	0.27057	0.0407774	0.370518
sar	0.00982883	0.403436	0.173644	0.406021	0.00706992
uip	0.141356	0.0714906	0.081676	0.0139862	0.691491
others	0.145697	0.18535	0.176946	0.023213	0.468793
sar	0.0354842	0.186765	0.321252	0.431486	0.0250127
uip	0.108869	0.0374031	0.107586	0.00561395	0.740527
uip	0.0365398	0.0154907	0.059259	0.00114588	0.887565
nsip	0.0812716	0.608163	0.172922	0.0477064	0.0899369
nsip	0.071374	0.398792	0.222659	0.224063	0.0831122
uip	0.0355034	0.29198	0.384106	0.104472	0.183938
others	0.0954045	0.389555	0.294976	0.195227	0.0248383
nsip	0.0742406	0.288648	0.408332	0.0807938	0.147986
uip	0.147594	0.0619987	0.199713	0.0204287	0.570266
uip	0.177416	0.079017	0.207734	0.0179338	0.517899
chp	0.20639	0.0780115	0.243668	0.00391155	0.468019
others	0.236668	0.111642	0.204473	0.0601655	0.387052
others	0.145253	0.0162609	0.0698521	0.00304458	0.765589
nsip	0.118169	0.272756	0.222562	0.0524939	0.334019
uip	0.19269	0.0553205	0.155992	0.0050722	0.590925
chp	0.270093	0.0890448	0.345928	0.0624303	0.232504
uip	0.187723	0.126395	0.552053	0.0145288	0.1193
nsip	0.00259668	0.339302	0.0457133	0.611871	0.000516968
nsip	0.163039	0.0713602	0.172738	0.0172202	0.575642
nsip	0.0448215	0.407782	0.357464	0.084036	0.105897
others	0.0529929	0.171929	0.318502	0.0581781	0.398397
uip	0.0972764	0.140894	0.143956	0.0347405	0.583133
sar	0.0438815	0.491655	0.256332	0.117522	0.0906099
uip	0.0519541	0.00930625	0.0667015	0.000631003	0.871407
nsip	0.108701	0.298861	0.311228	0.0724375	0.208773
uip	0.0938152	0.206259	0.253748	0.0121422	0.434035
uip	0.144285	0.0293831	0.125702	0.00454139	0.696088
uip	0.0952952	0.0172058	0.0930012	0.0020769	0.792421
uip	0.13383	0.0691541	0.125325	0.0129585	0.658732
others	0.0863686	0.182151	0.219543	0.449295	0.0626418
others	0.145319	0.110037	0.283441	0.0432734	0.41793
others	0.0920625	0.0775089	0.249692	0.00871014	0.572026
chp	0.220906	0.0819055	0.116832	0.0260025	0.554355
uip	0.188642	0.155662	0.151526	0.0375516	0.466618
nsip	0.135504	0.121079	0.201496	0.00880906	0.533112

## Sheet: fig3humanreader
STR	JTR1	JTR2	TRF	SR1	SR2	SP	Label
others	others	others	others	sar	others	sar	sar
uip	uip	uip	uip	others	nsip	nsip	others
sar	sar	sar	sar	others	sar	nsip	nsip
chp	chp	chp	uip	uip	chp	chp	uip
others	others	others	others	sar	others	nsip	sar
chp	chp	uip	uip	uip	uip	uip	chp
others	others	uip	uip	chp	uip	chp	uip
uip	nsip	nsip	uip	uip	nsip	nsip	nsip
others	others	others	others	others	others	chp	sar
sar	sar	sar	sar	sar	sar	sar	sar
others	others	nsip	nsip	others	nsip	nsip	sar
uip	uip	uip	uip	uip	uip	uip	uip
uip	uip	uip	uip	uip	uip	uip	uip
nsip	nsip	nsip	nsip	nsip	nsip	nsip	nsip
sar	sar	sar	sar	others	sar	sar	sar
nsip	nsip	nsip	nsip	others	nsip	nsip	nsip
others	others	others	others	others	others	nsip	sar
chp	chp	chp	chp	chp	others	others	others
others	others	others	others	chp	nsip	chp	nsip
others	chp	chp	others	others	chp	chp	chp
nsip	nsip	nsip	nsip	sar	nsip	nsip	nsip
chp	chp	chp	chp	uip	nsip	uip	uip
others	nsip	nsip	others	nsip	others	chp	nsip
chp	chp	chp	chp	uip	nsip	uip	others
others	sar	sar	sar	others	others	others	others
uip	uip	uip	uip	uip	uip	uip	uip
nsip	nsip	nsip	nsip	others	others	nsip	nsip
uip	uip	uip	uip	others	uip	uip	uip
others	others	others	others	others	others	others	others
nsip	nsip	nsip	nsip	uip	uip	uip	uip
uip	chp	chp	uip	uip	others	uip	uip
nsip	nsip	nsip	nsip	sar	nsip	nsip	nsip
others	nsip	nsip	others	others	nsip	chp	chp
nsip	uip	uip	nsip	sar	nsip	nsip	others
others	nsip	others	others	others	nsip	nsip	sar
others	others	others	nsip	chp	chp	nsip	others
nsip	nsip	nsip	nsip	nsip	nsip	nsip	nsip
others	others	others	others	others	chp	chp	sar
uip	uip	uip	uip	uip	nsip	nsip	uip
nsip	nsip	nsip	nsip	nsip	nsip	nsip	nsip
others	sar	others	others	sar	nsip	nsip	others
chp	chp	chp	uip	uip	uip	chp	nsip
uip	uip	uip	uip	uip	uip	uip	uip
nsip	nsip	nsip	nsip	others	nsip	nsip	nsip
nsip	nsip	nsip	nsip	nsip	nsip	nsip	nsip
others	others	others	others	others	others	nsip	others
chp	chp	chp	chp	sar	chp	chp	nsip
nsip	nsip	nsip	nsip	nsip	nsip	nsip	nsip
uip	others	others	uip	others	nsip	nsip	uip
chp	nsip	chp	uip	uip	chp	chp	uip
nsip	nsip	nsip	nsip	nsip	chp	chp	others
others	sar	sar	sar	others	others	nsip	sar
uip	uip	uip	uip	uip	uip	uip	uip
chp	uip	uip	chp	uip	uip	uip	uip
sar	sar	sar	sar	sar	sar	chp	sar
others	nsip	nsip	others	others	others	nsip	others
uip	nsip	nsip	uip	others	chp	nsip	uip
nsip	nsip	nsip	uip	uip	nsip	nsip	nsip
uip	chp	uip	uip	sar	nsip	nsip	uip
others	others	others	others	others	others	others	others
others	nsip	nsip	uip	others	nsip	nsip	uip
nsip	nsip	nsip	uip	uip	nsip	nsip	nsip
nsip	nsip	nsip	nsip	sar	nsip	nsip	nsip
chp	chp	chp	nsip	nsip	nsip	nsip	nsip
others	others	others	uip	chp	others	nsip	uip
sar	sar	sar	sar	sar	sar	sar	sar
others	others	others	others	others	nsip	nsip	nsip
uip	others	others	uip	others	chp	nsip	uip
nsip	uip	uip	nsip	others	nsip	uip	nsip
others	others	others	others	others	others	nsip	nsip
others	others	others	others	others	nsip	nsip	nsip
chp	nsip	nsip	uip	uip	chp	chp	uip
nsip	nsip	nsip	uip	uip	nsip	nsip	others
others	others	others	others	others	others	nsip	others
others	others	others	others	others	others	nsip	nsip
others	others	others	others	others	others	others	nsip
others	others	others	others	others	others	others	others
nsip	others	others	nsip	sar	nsip	nsip	nsip
others	others	others	others	others	nsip	nsip	nsip
others	others	others	others	sar	others	others	chp
others	others	others	others	nsip	others	nsip	nsip
nsip	nsip	nsip	nsip	nsip	nsip	nsip	nsip
nsip	nsip	nsip	nsip	sar	nsip	nsip	chp
others	nsip	nsip	nsip	others	others	nsip	others
nsip	chp	nsip	nsip	nsip	nsip	nsip	others
uip	others	others	uip	uip	uip	uip	others
uip	others	others	uip	others	others	uip	uip
others	nsip	nsip	others	uip	uip	uip	others
uip	uip	uip	uip	nsip	nsip	nsip	uip
others	others	others	others	others	others	others	nsip
uip	uip	uip	uip	others	chp	uip	uip
chp	nsip	nsip	chp	uip	nsip	nsip	chp
chp	chp	chp	chp	uip	chp	chp	sar
others	nsip	nsip	nsip	nsip	nsip	nsip	nsip
others	others	others	others	others	chp	chp	others
uip	uip	uip	others	uip	uip	uip	uip
nsip	nsip	nsip	nsip	uip	nsip	nsip	uip
uip	uip	uip	uip	others	others	chp	uip
others	chp	chp	chp	nsip	nsip	nsip	uip
chp	chp	chp	chp	chp	chp	chp	others
nsip	others	others	nsip	others	others	others	nsip
chp	chp	chp	chp	others	others	uip	uip
nsip	nsip	nsip	nsip	uip	nsip	nsip	others
others	others	others	others	others	others	others	nsip
chp	chp	chp	chp	uip	nsip	nsip	uip
nsip	nsip	nsip	nsip	others	nsip	nsip	nsip
others	others	others	others	others	chp	chp	others
others	others	others	others	others	others	nsip	nsip
chp	nsip	nsip	chp	others	nsip	nsip	chp
nsip	nsip	nsip	nsip	uip	nsip	nsip	nsip
nsip	nsip	nsip	nsip	uip	nsip	nsip	uip
nsip	uip	uip	nsip	nsip	nsip	nsip	nsip
uip	uip	uip	uip	chp	nsip	nsip	uip
chp	nsip	nsip	chp	uip	nsip	chp	chp
nsip	others	others	nsip	chp	nsip	nsip	nsip
uip	uip	uip	uip	uip	nsip	nsip	uip
nsip	chp	chp	nsip	nsip	nsip	nsip	others
nsip	chp	chp	nsip	chp	nsip	nsip	chp
chp	chp	chp	chp	nsip	nsip	nsip	nsip
chp	others	others	chp	uip	others	chp	chp
nsip	nsip	nsip	nsip	nsip	nsip	nsip	uip
nsip	nsip	nsip	sar	uip	nsip	nsip	nsip
others	others	others	others	others	chp	others	others
nsip	nsip	uip	nsip	uip	nsip	nsip	nsip
nsip	nsip	nsip	nsip	others	others	nsip	nsip
sar	sar	sar	sar	sar	sar	sar	sar
others	chp	chp	others	nsip	others	nsip	nsip
chp	chp	chp	chp	chp	chp	chp	others

## Sheet: fig4
true_label	year0	year1	year2	year3	y0_pred	y1_pred	y2_pred	y3_pred
0	0.0600362	0.135825	0.0512805	0.0500525	0	1	0	0
0	0.0463017	0.127574	0.0485667	0.0485631	0	0	0	0
0	0.0549673	0.132115	0.063873	0.0601875	0	0	0	0
0	0.0665583	0.155721	0.053479	0.0532852	0	1	0	0
0	0.0999091	0.106341	0.0799869	0.0762448	1	0	0	0
0	0.117945	0.391744	0.333662	0.187889	1	1	1	1
0	0.0541177	0.134178	0.0633894	0.0854532	0	0	0	0
0	0.0520578	0.133297	0.0500596	0.0628093	0	0	0	0
1	0.0577035	0.134575	0.0639088	0.0831852	0	0	0	0
0	0.196195	0.330313	0.0591444	0.0637305	1	1	0	0
0	0.0705939	0.140588	0.050859	0.0494084	0	1	0	0
0	0.0570662	0.104164	0.0695367	0.103788	0	0	0	1
0	0.0474584	0.124722	0.048378	0.0620434	0	0	0	0
1	0.0499527	0.131001	0.0679574	0.10579	0	0	0	1
0	0.0505784	0.136222	0.0613198	0.0609312	0	1	0	0
0	0.0620148	0.0786094	0.0798204	0.0759905	0	0	0	0
0	0.0502716	0.134412	0.0488995	0.0469219	0	0	0	0
0	0.0604739	0.13164	0.0548277	0.0536004	0	0	0	0
0	0.0479712	0.132209	0.0494986	0.0474783	0	0	0	0
0	0.0619407	0.137593	0.0742885	0.0623814	0	1	0	0
0	0.26588	0.227179	0.0641146	0.0774006	1	1	0	0
0	0.0682887	0.152818	0.0684736	0.0709506	0	1	0	0
0	0.0524031	0.138191	0.0605448	0.059753	0	1	0	0
0	0.0728369	0.126909	0.0525046	0.0548379	0	0	0	0
0	0.0861074	0.0850389	0.0601443	0.0655247	1	0	0	0
0	0.19631	0.452333	0.573466	0.509958	1	1	1	1
0	0.0515409	0.133504	0.063834	0.0875884	0	0	0	0
0	0.128218	0.195367	0.0672281	0.0643584	1	1	0	0
1	0.0526037	0.0754293	0.0645086	0.0996395	0	0	0	1
0	0.0775869	0.087037	0.09225	0.102754	0	0	1	1
0	0.112025	0.195154	0.102836	0.0716063	1	1	1	0
0	0.0524111	0.133579	0.0506731	0.0590662	0	0	0	0
0	0.0587595	0.0862676	0.0818522	0.0860267	0	0	0	0
0	0.0688011	0.0810108	0.0924464	0.0995243	0	0	1	1
0	0.0652684	0.132836	0.0587262	0.0605714	0	0	0	0
0	0.48576	0.438851	0.451481	0.231912	1	1	1	1
0	0.0690596	0.137462	0.0576252	0.0556679	0	1	0	0
1	0.232169	0.162165	0.113263	0.177128	1	1	1	1
0	0.15759	0.175744	0.0804089	0.0786194	1	1	0	0
0	0.0649952	0.137069	0.0536434	0.0514633	0	1	0	0
0	0.0492236	0.134183	0.048535	0.0484802	0	0	0	0
0	0.0503681	0.131471	0.0499085	0.0477533	0	0	0	0
0	0.0558675	0.128706	0.0505447	0.0478873	0	0	0	0
0	0.0458813	0.197547	0.0640811	0.0899966	0	1	0	0
1	0.380604	0.38558	0.520092	0.148569	1	1	1	1
0	0.117407	0.203878	0.0710557	0.0676579	1	1	0	0
0	0.0506436	0.132092	0.0637835	0.08224	0	0	0	0
0	0.0484215	0.133415	0.048652	0.05887	0	0	0	0
0	0.0570565	0.128637	0.0686044	0.0708524	0	0	0	0
0	0.049737	0.131981	0.0569877	0.0585374	0	0	0	0
0	0.0481954	0.132602	0.0618992	0.0666595	0	0	0	0
1	0.373643	0.288344	0.0854548	0.0869589	1	1	0	0
0	0.0560959	0.135615	0.0509538	0.0488057	0	1	0	0
0	0.0497257	0.131932	0.0492479	0.0474999	0	0	0	0
0	0.0841664	0.14102	0.0536558	0.0975191	1	1	0	1
0	0.0508081	0.0734712	0.0977065	0.0934089	0	0	1	0
1	0.0732316	0.140777	0.0703365	0.0663131	0	1	0	0
0	0.329878	0.238643	0.211699	0.13032	1	1	1	1
0	0.0595627	0.131087	0.0717796	0.0766438	0	0	0	0
0	0.136468	0.269105	0.0616128	0.0789458	1	1	0	0
0	0.0476046	0.0752047	0.0625827	0.0868974	0	0	0	0
0	0.0668354	0.0848128	0.0979606	0.0747102	0	0	1	0
0	0.0585735	0.135578	0.0806265	0.0972733	0	1	0	1
0	0.058341	0.137949	0.0515839	0.0503189	0	1	0	0
0	0.061146	0.0751429	0.0864504	0.0624206	0	0	0	0
0	0.0888321	0.143042	0.0589651	0.0548648	1	1	0	0
0	0.048812	0.134405	0.0486119	0.0481793	0	0	0	0
1	0.0457291	0.0748775	0.0777914	0.215673	0	0	0	1
0	0.514788	0.464375	0.509327	0.463205	1	1	1	1
0	0.0543383	0.121937	0.0579566	0.0533522	0	0	0	0
1	0.114649	0.177366	0.201953	0.301908	1	1	1	1
1	0.211795	0.244757	0.152234	0.125931	1	1	1	1
1	0.483813	0.43972	0.244664	0.254031	1	1	1	1

## Sheet: supplementfig2
CT CNN									MLP model
label	chp	nsip	others	sar	uip				label	chp	nsip	others	sar	uip
uip	0.0959294	0.231653	0.184985	0.013412	0.47402				others	0.39313	0.130192	0.130446	0.00264853	0.343584
others	0.0930906	0.289877	0.261652	0.157634	0.197746				nsip	0.147652	0.363618	0.18227	0.0112975	0.295163
nsip	0.116134	0.213681	0.182612	0.0324024	0.455171				nsip	0.0113121	0.340853	0.351908	0.271581	0.0243451
nsip	0.0859453	0.253965	0.242282	0.138361	0.279447				nsip	0.174922	0.342919	0.199544	0.00760138	0.275014
nsip	0.0520075	0.417143	0.205904	0.100373	0.224573				others	0.0282335	0.521491	0.324313	0.0507571	0.0752048
others	0.102152	0.169619	0.295622	0.151001	0.281606				nsip	0.0862143	0.638509	0.0755019	0.00736423	0.192411
nsip	0.259389	0.246813	0.246385	0.0110524	0.23636				nsip	0.184704	0.0788275	0.578197	0.027178	0.131094
nsip	0.134656	0.21172	0.286917	0.0554405	0.311267				nsip	0.322806	0.507951	0.0523449	0.00375615	0.113142
nsip	0.166342	0.141636	0.204313	0.0457262	0.441983				uip	0.323647	0.152456	0.24455	0.00423603	0.275111
uip	0.098709	0.11467	0.197714	0.0588387	0.530068				nsip	0.0104227	0.777953	0.135021	0.0666638	0.00993913
nsip	0.146125	0.343801	0.212643	0.0335157	0.263916				sar	0.150287	0.307812	0.232136	0.0247225	0.285042
sar	0.128593	0.179498	0.234118	0.025662	0.432129				nsip	0.0751636	0.771003	0.0783541	0.0185816	0.0568976
nsip	0.0874899	0.238943	0.167704	0.0506046	0.455258				nsip	0.24589	0.37448	0.080494	0.00160855	0.297527
nsip	0.108364	0.139247	0.322998	0.121824	0.307567				sar	0.130511	0.545575	0.128997	0.010039	0.184878
sar	0.0833575	0.174695	0.390597	0.117375	0.233976				chp	0.360771	0.320113	0.134257	0.00231756	0.182541
chp	0.169809	0.215886	0.183435	0.0144156	0.416454				nsip	0.0504387	0.766575	0.0912364	0.0237697	0.0679808
nsip	0.100403	0.114943	0.242847	0.00923703	0.532571				uip	0.087218	0.543741	0.174872	0.0811077	0.113061
uip	0.217108	0.0480797	0.104582	0.023431	0.6068				uip	0.323272	0.0839032	0.116127	0.000981577	0.475716
uip	0.114182	0.0466245	0.0868462	0.00682788	0.745519				chp	0.374281	0.11132	0.122119	0.000641963	0.391638
chp	0.0982178	0.0531635	0.178136	0.0204092	0.650073				nsip	0.109404	0.360897	0.280882	0.0276521	0.221165
nsip	0.12551	0.152387	0.306723	0.071327	0.344054				sar	0.533845	0.0970111	0.112426	0.00141561	0.255302
sar	0.116219	0.181342	0.250953	0.151861	0.299626				nsip	0.0989123	0.614318	0.208436	0.0298125	0.0485206
nsip	0.101168	0.120041	0.215546	0.0374809	0.525764				uip	0.277403	0.0507109	0.180683	0.000636676	0.490567
uip	0.0913285	0.0562813	0.0896448	0.0100337	0.752712				chp	0.12362	0.520043	0.15553	0.00851185	0.192295
chp	0.0806285	0.286763	0.172625	0.0728042	0.387179				others	0.129465	0.441857	0.178296	0.0220545	0.228328
others	0.140483	0.0818103	0.136195	0.0127638	0.628748				others	0.0672194	0.714912	0.199815	0.0113575	0.00669569
others	0.0937275	0.123587	0.320122	0.0552127	0.407351				others	0.421484	0.110762	0.108666	0.00181802	0.35727
others	0.153909	0.201055	0.178063	0.0293651	0.437608				nsip	0.0220755	0.797158	0.0875411	0.0192776	0.0739483
nsip	0.208983	0.124983	0.270691	0.0300857	0.365258				sar	0.00120023	0.026315	0.318935	0.647929	0.00562117
sar	0.0478309	0.199357	0.251144	0.259634	0.242034				nsip	0.137459	0.423859	0.15594	0.0125036	0.270238
nsip	0.0617021	0.321362	0.19295	0.157907	0.266079				nsip	0.063516	0.618103	0.112123	0.0149944	0.191264
nsip	0.0625321	0.283492	0.199025	0.128054	0.326896				nsip	0.0156152	0.340942	0.489583	0.109804	0.0440556
nsip	0.170191	0.10126	0.185495	0.0497884	0.493265				nsip	0.0912544	0.787512	0.056659	0.00953459	0.0550404
nsip	0.143624	0.12804	0.190531	0.0266103	0.511195				others	0.000102878	0.00471199	0.42374	0.569809	0.00163583
others	0.0569563	0.163835	0.414483	0.0635306	0.301195				uip	0.233098	0.118791	0.10566	0.000506682	0.541944
uip	0.0982453	0.142376	0.16212	0.0213123	0.575947				sar	0.0859923	0.197312	0.566749	0.0765215	0.0734255
sar	0.219743	0.285536	0.151715	0.0261565	0.31685				sar	0.0148403	0.608373	0.228385	0.0909762	0.0574256
sar	0.138972	0.176798	0.358138	0.096591	0.229501				others	0.0672392	0.631008	0.174785	0.0504812	0.0764867
others	0.126505	0.19145	0.225908	0.0292547	0.426883				uip	0.113518	0.371187	0.213098	0.0108294	0.291367
uip	0.141744	0.194026	0.238955	0.0145934	0.410682				uip	0.0865445	0.597795	0.153631	0.0366188	0.125412
uip	0.214514	0.0695321	0.229192	0.0298188	0.456942				others	0.0483891	0.194139	0.593933	0.0253969	0.138142
others	0.13268	0.140584	0.253879	0.0648538	0.408004				nsip	0.103506	0.598797	0.0978924	0.0134293	0.186375
nsip	0.130754	0.315992	0.184057	0.023731	0.345466				others	0.000185372	0.0139378	0.0841924	0.900024	0.00166012
others	0.10372	0.122477	0.152635	0.0399066	0.581262				nsip	0.288998	0.303029	0.161406	0.00873984	0.237828
nsip	0.0888396	0.108533	0.298469	0.0139158	0.490243				others	0.253765	0.374407	0.103878	0.00381083	0.264138
others	0.131893	0.21964	0.200893	0.00777084	0.439803				chp	0.00805322	0.0347505	0.7983	0.151476	0.00741985
chp	0.12092	0.236283	0.32088	0.0943149	0.227602				nsip	0.0395024	0.579288	0.244473	0.0494679	0.0872687
nsip	0.191608	0.131723	0.272729	0.0250471	0.378892				uip	0.50265	0.0154494	0.168086	0.000584177	0.313231
uip	0.0789838	0.0798175	0.119095	0.0223297	0.699774				nsip	0.0109222	0.887281	0.0450378	0.034057	0.0227016
nsip	0.330029	0.234956	0.247286	0.0262815	0.161448				sar	0.0384856	0.581199	0.171315	0.145374	0.0636264
sar	0.184825	0.168618	0.228657	0.0485822	0.369317				nsip	0.0122879	0.253212	0.531354	0.174254	0.0288919
nsip	0.166627	0.250474	0.262629	0.0545476	0.265722				uip	0.409948	0.145217	0.126516	0.00210647	0.316213
uip	0.171392	0.0695084	0.0816479	0.02262	0.654832				uip	0.381095	0.0906159	0.136701	0.00170253	0.389886
uip	0.132302	0.110914	0.197327	0.0311112	0.528347				nsip	0.00129074	0.918694	0.0495007	0.0287196	0.00179524
nsip	0.225367	0.25984	0.136065	0.0136182	0.36511				chp	0.286494	0.226239	0.09397	0.00156484	0.391732
chp	0.165812	0.126672	0.209948	0.0403453	0.457223				nsip	0.0639191	0.595527	0.0743999	0.00153655	0.264618
nsip	0.115056	0.107874	0.16825	0.0182048	0.590616				sar	0.0013786	0.0483535	0.252999	0.6859	0.0113695
sar	0.279184	0.0520766	0.057318	0.0269165	0.584505				others	0.281293	0.228646	0.152037	0.00708235	0.330941
others	0.143235	0.279586	0.318766	0.0426308	0.215782				sar	0.00916392	0.831095	0.111954	0.0259012	0.0218865
sar	0.129611	0.16035	0.257068	0.177797	0.275173				nsip	0.108553	0.511294	0.156713	0.0077666	0.215674
nsip	0.151594	0.214418	0.240486	0.0233705	0.370132				nsip	0.114006	0.595164	0.07858	0.00422912	0.208021
nsip	0.176879	0.219649	0.252734	0.0192068	0.33153				others	0.356666	0.109784	0.103244	0.00145045	0.428856
others	0.170998	0.335483	0.184315	0.0142666	0.294937				others	0.124755	0.0836416	0.608005	0.0198431	0.163756
others	0.129555	0.135829	0.208832	0.0614451	0.464339				chp	0.331469	0.424769	0.0848371	0.00662269	0.152302
chp	0.140067	0.112514	0.140595	0.0307435	0.576081				nsip	0.232962	0.257505	0.356308	0.0736271	0.0795986
nsip	0.160268	0.210745	0.184104	0.038302	0.406581				nsip	0.0268872	0.875265	0.0426852	0.00889134	0.0462717
nsip	0.092863	0.172811	0.173305	0.0361822	0.524839				others	0.0178544	0.569736	0.247688	0.116296	0.0484249
others	0.0496818	0.144807	0.426118	0.0840016	0.295392				nsip	0.0025616	0.920943	0.0453117	0.0284655	0.00271843
nsip	0.124794	0.254379	0.177311	0.144156	0.299361				nsip	0.0618172	0.515973	0.221385	0.081287	0.119538
nsip	0.134104	0.322937	0.174334	0.0442067	0.324418				sar	0.261663	0.269881	0.17757	0.00474708	0.286139
sar	0.078237	0.236947	0.25807	0.0940806	0.332665				nsip	0.266566	0.418352	0.0998593	0.00845261	0.20677
nsip	0.108882	0.138751	0.235765	0.0452356	0.471367				uip	0.411203	0.0485077	0.332573	0.00217033	0.205546
uip	0.208847	0.212275	0.215471	0.045478	0.31793				uip	0.121416	0.581701	0.135975	0.0191144	0.141794
uip	0.111936	0.0847835	0.132922	0.0265756	0.643783				others	0.0259654	0.0918566	0.518916	0.00374745	0.359514
others	0.0638569	0.195922	0.295377	0.152324	0.29252				uip	0.0742647	0.558554	0.186731	0.049527	0.130923
uip	0.115582	0.101638	0.159005	0.0120443	0.611731				others	0.0282984	0.467479	0.368863	0.082704	0.0526552
others	0.0913289	0.0869287	0.108177	0.0103427	0.703222				nsip	0.15167	0.0353705	0.0785818	0.000192048	0.734186
nsip	0.125024	0.232703	0.172628	0.0106384	0.459007				others	0.134899	0.381048	0.194423	0.013454	0.276176
others	0.131695	0.102963	0.185531	0.0306782	0.549133				uip	0.154022	0.252366	0.161189	0.00187713	0.430546
uip	0.143202	0.0280296	0.0600631	0.0139587	0.754746				sar	0.0447262	0.605765	0.246292	0.0591735	0.044043
sar	0.141235	0.32357	0.258683	0.056375	0.220137				uip	0.0940559	0.102778	0.0936766	0.000584151	0.708906
uip	0.119678	0.133499	0.141392	0.0110094	0.594422				chp	0.277864	0.252123	0.147234	0.00267735	0.320102
chp	0.124109	0.147232	0.141948	0.0143128	0.572398				nsip	0.118305	0.303583	0.437557	0.0406593	0.0998951
nsip	0.098007	0.173847	0.234917	0.0488206	0.444409				nsip	0.0653606	0.175009	0.663613	0.047763	0.0482535
nsip	0.0426561	0.146098	0.494529	0.110941	0.205776				uip	0.408475	0.157548	0.136417	0.00249982	0.29506
uip	0.168043	0.0872478	0.20826	0.017498	0.518951				others	0.00498931	0.215362	0.65258	0.0899443	0.037124
others	0.0538396	0.183066	0.374731	0.0644982	0.323866				nsip	0.00888967	0.900329	0.0423415	0.0207162	0.0277232
nsip	0.219181	0.278343	0.29844	0.0313425	0.172694				uip	0.0351559	0.384803	0.394218	0.169299	0.0165238
uip	0.139633	0.203881	0.157687	0.0504906	0.448308				uip	0.0802985	0.288862	0.324493	0.0154404	0.290906
uip	0.0934986	0.185746	0.242849	0.0975846	0.380322				sar	0.00929094	0.415105	0.370392	0.171073	0.0341385
sar	0.0853545	0.162846	0.417276	0.160518	0.174005				uip	0.0808154	0.597652	0.0989458	0.002536	0.220051
uip	0.185873	0.039053	0.0637781	0.0102843	0.701012				others	0.12359	0.633843	0.0907183	0.00610348	0.145745
others	0.119129	0.0969673	0.168454	0.0102297	0.60522				sar	0.0117439	0.48303	0.301226	0.168373	0.0356267
sar	0.0824806	0.153679	0.326938	0.0907781	0.346125				uip	0.0957645	0.257878	0.126795	0.00305569	0.516506
uip	0.162125	0.159528	0.195288	0.0148435	0.468216				uip	0.113143	0.128887	0.167616	0.00142688	0.588928
uip	0.101069	0.104925	0.140225	0.0123547	0.641427				nsip	0.04204	0.741018	0.114326	0.028214	0.0744018
nsip	0.118484	0.141108	0.166226	0.0124626	0.561719				nsip	0.246047	0.48498	0.103536	0.00674707	0.15869
nsip	0.113801	0.24519	0.245113	0.0792354	0.31666				uip	0.140342	0.52401	0.0944983	0.00534861	0.235802
uip	0.077346	0.333724	0.197167	0.108761	0.283003				others	0.24795	0.292829	0.225281	0.0332282	0.200712
others	0.192058	0.228498	0.16892	0.0215348	0.38899				nsip	0.084871	0.446866	0.239903	0.0689323	0.159428
nsip	0.1461	0.124539	0.285797	0.0246433	0.418921				uip	0.252539	0.303818	0.178438	0.00718578	0.258019
uip	0.1335	0.127844	0.175877	0.0145206	0.548258				uip	0.155277	0.187236	0.0866915	0.000289511	0.570506
uip	0.132635	0.193275	0.177193	0.0234065	0.47349				chp	0.0984685	0.241471	0.175441	0.00240891	0.482211
chp	0.159147	0.15669	0.186127	0.0097706	0.488266				others	0.0267787	0.490648	0.202158	0.132217	0.148198
others	0.116785	0.198704	0.238177	0.0312224	0.415112				others	0.13568	0.184495	0.16021	0.00209876	0.517516
others	0.102382	0.092061	0.159774	0.0171043	0.628679				nsip	0.0710442	0.674846	0.105367	0.00732359	0.14142
nsip	0.117246	0.202573	0.204492	0.0158529	0.459836				uip	0.11355	0.423208	0.130625	0.00784994	0.324767
uip	0.115534	0.244578	0.156273	0.0145624	0.469052				chp	0.376453	0.096696	0.186833	0.00219608	0.337822
chp	0.117575	0.303518	0.301166	0.0698129	0.207928				uip	0.145527	0.526322	0.135922	0.00630814	0.185921
uip	0.215878	0.123576	0.331064	0.0207733	0.308709				nsip	0.000104253	0.815717	0.0512243	0.132524	0.000430337
nsip	0.117459	0.315553	0.234882	0.148053	0.184054				nsip	0.236159	0.210567	0.137451	0.00397029	0.411853
nsip	0.121643	0.200171	0.251402	0.0542607	0.372523				nsip	0.0292762	0.786209	0.092778	0.016448	0.0752891
nsip	0.0930028	0.165792	0.33832	0.118504	0.284382				others	0.122304	0.536083	0.203047	0.0235288	0.115036
others	0.0967692	0.287812	0.198975	0.103711	0.312733				uip	0.0991294	0.492338	0.124828	0.00234687	0.281358
uip	0.132302	0.16368	0.117962	0.0116805	0.574376				sar	0.061495	0.404606	0.389021	0.0129824	0.131896
sar	0.0842208	0.415636	0.1533	0.0316435	0.3152				uip	0.0589401	0.194408	0.115161	0.000888689	0.630602
uip	0.121408	0.173421	0.192771	0.0130888	0.499311				nsip	0.584397	0.119099	0.103688	0.00120238	0.191613
nsip	0.0893346	0.139398	0.380489	0.0989891	0.291789				uip	0.15954	0.11303	0.0628345	0.000232468	0.664363
uip	0.151405	0.170967	0.227424	0.0080712	0.442132				uip	0.244598	0.124461	0.165007	0.0028313	0.463103
uip	0.127593	0.145135	0.165404	0.00872701	0.553141				uip	0.0363024	0.228695	0.178139	0.0098977	0.546966
uip	0.0948026	0.221802	0.168856	0.0563235	0.458216				uip	0.0394827	0.560506	0.0693932	0.00173509	0.328883
uip	0.139597	0.108682	0.13762	0.0439748	0.570126				others	0.0187827	0.124857	0.665704	0.151585	0.039072
others	0.091989	0.168639	0.223604	0.111738	0.404029				others	0.0861033	0.121639	0.189291	0.00141513	0.601552
others	0.0794903	0.27618	0.210804	0.158678	0.274848				others	0.109335	0.373882	0.224509	0.0142094	0.278065
others	0.151348	0.153258	0.224051	0.0335805	0.437763				chp	0.0980913	0.360176	0.158686	0.00292781	0.380119
chp	0.109992	0.0755559	0.157056	0.0211586	0.636237				uip	0.0710746	0.357637	0.19526	0.0206381	0.35539
uip	0.112818	0.155721	0.154712	0.0221318	0.554617				uip	0.42909	0.141167	0.258974	0.0105382	0.16023
nsip	0.124534	0.177097	0.164232	0.0163245	0.517812				nsip	0.126522	0.347227	0.109551	0.00212789	0.414572

## Sheet: supplementfig3
Joint CNN										Joint Vit
label	chp	nsip	others	sar	uip					label	chp	nsip	others	sar	uip
sar	0.0485546	0.0723206	0.125972	0.741435	0.0117185					sar	0.00226922	0.395069	0.0285894	0.57215	0.0019223
nsip	0.00613186	0.727065	0.0481962	0.216743	0.00186399					nsip	0.00349506	0.774503	0.0237606	0.196038	0.00220312
uip	0.19202	0.0464492	0.156963	0.00493094	0.599637					uip	0.0200043	0.00573433	0.0179651	0.000590537	0.955706
others	0.02424	0.513833	0.138758	0.310976	0.0121929					others	0.0614752	0.624188	0.127758	0.156048	0.0305306
nsip	0.0344642	0.0478156	0.0606918	0.00251002	0.854518					nsip	0.10852	0.0522243	0.16455	0.00214914	0.672557
sar	0.0653864	0.330934	0.230575	0.18852	0.184584					sar	0.0400204	0.405305	0.151584	0.332352	0.0707393
uip	0.0767196	0.0550371	0.130548	0.00909119	0.728604					uip	0.150374	0.107954	0.162053	0.0089197	0.5707
chp	0.0868203	0.120036	0.561312	0.197099	0.0347322					chp	0.156305	0.0514405	0.664268	0.0832688	0.0447173
others	0.103408	0.269413	0.244792	0.101996	0.28039					others	0.0668957	0.515528	0.156897	0.0603524	0.200327
nsip	0.0346587	0.348976	0.338303	0.243359	0.0347036					nsip	0.0250108	0.175855	0.56347	0.228152	0.00751226
nsip	0.00754836	0.899907	0.0466874	0.0431909	0.00266685					nsip	0.0024984	0.671791	0.0231163	0.301429	0.0011651
uip	0.197253	0.112313	0.227112	0.0411919	0.42213					uip	0.177426	0.0856561	0.0947522	0.012764	0.629402
uip	0.243345	0.0393596	0.156089	0.0151766	0.54603					uip	0.229215	0.150814	0.209491	0.0358664	0.374613
others	0.104059	0.320294	0.229211	0.246627	0.0998092					others	0.111843	0.175121	0.263809	0.159475	0.289752
nsip	0.0939817	0.57685	0.223096	0.0210242	0.0850479					nsip	0.126802	0.524139	0.14608	0.0261702	0.17681
nsip	0.214581	0.072542	0.200617	0.0230531	0.489208					nsip	0.150024	0.0627051	0.0742484	0.00442863	0.708594
sar	0.128732	0.46462	0.124872	0.0888481	0.192928					sar	0.0189942	0.809049	0.0326335	0.112733	0.0265901
nsip	0.0928047	0.249268	0.38178	0.15523	0.120918					nsip	0.327167	0.0382279	0.417092	0.0153922	0.202121
uip	0.144567	0.0337841	0.176101	0.00592536	0.639623					uip	0.113882	0.123834	0.0513701	0.00358567	0.707328
nsip	0.0428483	0.488303	0.383252	0.0357105	0.049886					nsip	0.0696796	0.508415	0.193082	0.178686	0.0501369
uip	0.0953626	0.216082	0.120429	0.050672	0.517454					uip	0.020055	0.611452	0.0397888	0.0273207	0.301384
others	0.17931	0.0989112	0.427405	0.221561	0.0728122					others	0.172092	0.0273656	0.609913	0.0356331	0.154996
others	0.0509471	0.692736	0.103676	0.119615	0.0330259					others	0.106747	0.546438	0.117604	0.126936	0.102275
uip	0.0778288	0.034213	0.0697286	0.00466296	0.813567					uip	0.0886955	0.012902	0.129041	0.000900221	0.768461
chp	0.218601	0.128687	0.230886	0.113143	0.308683					chp	0.180074	0.162276	0.269584	0.0209821	0.367084
nsip	0.0163446	0.241882	0.112936	0.618639	0.0101985					nsip	0.00971911	0.147946	0.131775	0.707915	0.00264367
nsip	0.230837	0.299212	0.194192	0.0911428	0.184616					nsip	0.219071	0.296441	0.161099	0.0255438	0.297846
uip	0.0421362	0.3277	0.23765	0.32425	0.0682643					uip	0.0775273	0.588851	0.148194	0.0294825	0.155945
sar	0.00830809	0.295593	0.0983086	0.594232	0.00355873					sar	0.000767974	0.119132	0.0105662	0.867499	0.00203545
others	0.199967	0.143628	0.390946	0.00705801	0.258401					others	0.313646	0.0707269	0.298337	0.0076748	0.309616
nsip	0.0946757	0.0853743	0.452092	0.0093789	0.358479					nsip	0.244199	0.0975263	0.203628	0.0205399	0.434107
uip	0.0615477	0.0164252	0.0618642	0.00174897	0.858414					uip	0.048771	0.00915484	0.0728371	0.000756786	0.86848
chp	0.128742	0.255818	0.33061	0.126724	0.158106					chp	0.165842	0.0795464	0.323798	0.00620458	0.42461
uip	0.13483	0.0765873	0.162891	0.0143536	0.611338					uip	0.193936	0.133208	0.157703	0.0430587	0.472094
chp	0.11876	0.589761	0.166968	0.0424239	0.0820875					chp	0.13746	0.594749	0.0976603	0.0218839	0.148247
chp	0.143524	0.101783	0.442293	0.00998724	0.302413					chp	0.202048	0.148986	0.0989595	0.012786	0.537221
nsip	0.0935237	0.599677	0.18114	0.0444907	0.0811683					nsip	0.304328	0.174185	0.252976	0.0405831	0.227928
uip	0.167057	0.0287249	0.110263	0.00659464	0.68736					uip	0.0163838	0.00135348	0.0211714	0.000380752	0.960711
nsip	0.0446048	0.251108	0.34804	0.0331164	0.323131					nsip	0.106727	0.311651	0.303083	0.0995836	0.178956
uip	0.0826516	0.22415	0.0809317	0.0193862	0.592881					uip	0.160485	0.362116	0.132202	0.0433529	0.301845
uip	0.133438	0.246548	0.429309	0.04449	0.146216					uip	0.140561	0.227755	0.116918	0.0271106	0.487655
nsip	0.034856	0.24447	0.34003	0.331841	0.048803					nsip	0.0281884	0.118214	0.591805	0.252918	0.00887478
nsip	0.0626934	0.580053	0.134058	0.049909	0.173287					nsip	0.0751944	0.621068	0.119976	0.0734698	0.110292
chp	0.0818072	0.0151692	0.0661495	0.00333342	0.833541					chp	0.0312673	0.00703032	0.116524	0.00224017	0.842938
sar	0.0136142	0.464427	0.192794	0.31277	0.016395					sar	0.0294033	0.428446	0.0855021	0.439952	0.016696
others	0.0484582	0.385463	0.164041	0.313273	0.0887657					others	0.0138278	0.154949	0.0905511	0.726533	0.0141391
nsip	0.0600909	0.646238	0.201667	0.0700664	0.0219375					nsip	0.0590632	0.647312	0.0943937	0.0514037	0.147828
others	0.0265045	0.554012	0.212727	0.193047	0.0137093					others	0.0417238	0.485646	0.253377	0.210494	0.00875882
nsip	0.0411011	0.543578	0.201761	0.154432	0.0591275					nsip	0.00660794	0.819987	0.036911	0.12157	0.0149239
nsip	0.106963	0.601713	0.161935	0.0612186	0.0681705					nsip	0.0757483	0.430975	0.0344717	0.00863987	0.450165
nsip	0.0455016	0.308678	0.15827	0.453707	0.0338439					nsip	0.00166504	0.738926	0.138968	0.118285	0.00215483
uip	0.107216	0.266599	0.188117	0.222285	0.215783					uip	0.057914	0.107222	0.292713	0.0860279	0.456123
sar	0.0127627	0.182	0.392278	0.406257	0.00670249					sar	0.0139158	0.266207	0.241017	0.474297	0.00456321
sar	0.0504003	0.398226	0.238817	0.286634	0.0259228					sar	0.00264173	0.314672	0.0213824	0.65802	0.0032842
uip	0.0981946	0.195082	0.243809	0.0623136	0.4006					uip	0.0401273	0.178381	0.237259	0.010416	0.533817
uip	0.139469	0.102759	0.209391	0.102513	0.445868					uip	0.0768322	0.0114699	0.415943	0.0136722	0.482082
sar	0.0261912	0.238575	0.20227	0.522171	0.0107928					sar	0.0256808	0.261034	0.178557	0.529873	0.00485463
uip	0.1262	0.175993	0.373541	0.0797253	0.244542					uip	0.0749615	0.180366	0.494423	0.0367267	0.213524
uip	0.0863258	0.0221486	0.0612251	0.00429499	0.826005					uip	0.0401358	0.00920715	0.071881	0.00183471	0.876941
others	0.074569	0.110275	0.319963	0.0283555	0.466837					others	0.120081	0.246054	0.203137	0.0217324	0.408995
uip	0.137498	0.0799668	0.342885	0.0242034	0.415447					uip	0.108644	0.0407496	0.689479	0.0137328	0.147394
others	0.0094038	0.836005	0.086068	0.0628643	0.00565926					others	0.0176584	0.726244	0.15349	0.0893502	0.0132575
uip	0.154317	0.136137	0.252289	0.0179466	0.439311					uip	0.194559	0.0495953	0.268057	0.0101996	0.477589

## Sheet: supplementfig4
CT CNN									CT ViT
label	chp	nsip	others	sar	uip				label	chp	nsip	others	sar	uip
sar	0.291036	0.0210514	0.0810496	0.0522452	0.554618				sar	0.0691121	0.28767	0.244728	0.0796135	0.318876
nsip	0.133326	0.175449	0.288847	0.0528974	0.349481				nsip	0.0691099	0.287667	0.244728	0.0796127	0.318882
uip	0.173947	0.181245	0.28724	0.0263775	0.331189				uip	0.0691091	0.287666	0.244729	0.0796122	0.318883
others	0.156633	0.174602	0.320816	0.0944479	0.253501				others	0.0691102	0.287669	0.244729	0.0796125	0.31888
nsip	0.0385006	0.17643	0.0834849	0.0139251	0.687659				nsip	0.0691089	0.287667	0.244731	0.0796118	0.318882
sar	0.0909978	0.147006	0.360753	0.102404	0.29884				sar	0.06911	0.287667	0.244729	0.0796128	0.318881
uip	0.119632	0.120854	0.118289	0.0188346	0.62239				uip	0.0691097	0.287668	0.244729	0.0796125	0.318881
chp	0.226035	0.183054	0.396678	0.0582315	0.136002				chp	0.0691107	0.28767	0.244728	0.0796128	0.318879
others	0.0944024	0.0670112	0.142248	0.0323745	0.663964				others	0.0691094	0.287668	0.24473	0.0796122	0.31888
nsip	0.0927654	0.198262	0.418724	0.0773395	0.212909				nsip	0.0691088	0.287667	0.244729	0.0796119	0.318883
nsip	0.108243	0.361867	0.099739	0.0115296	0.418622				nsip	0.0691123	0.287669	0.244725	0.0796148	0.318879
uip	0.149112	0.123045	0.228702	0.026529	0.472612				uip	0.0691096	0.287668	0.244729	0.0796123	0.318881
uip	0.167145	0.133275	0.231764	0.020206	0.44761				uip	0.069109	0.287667	0.244729	0.0796121	0.318883
others	0.15533	0.195669	0.30807	0.0542133	0.286718				others	0.0691096	0.287667	0.244729	0.0796126	0.318882
nsip	0.149904	0.274927	0.141369	0.00825049	0.42555				nsip	0.0691101	0.287667	0.244728	0.0796129	0.318882
nsip	0.154478	0.159298	0.324503	0.0307743	0.330948				nsip	0.0691097	0.287667	0.244729	0.0796127	0.318882
sar	0.113231	0.0644874	0.0281129	0.0147397	0.779429				sar	0.0691087	0.287666	0.244729	0.079612	0.318884
nsip	0.0705174	0.263613	0.170472	0.0570889	0.438308				nsip	0.0691086	0.287667	0.244729	0.0796119	0.318884
uip	0.118156	0.221038	0.229598	0.0307983	0.400409				uip	0.0691083	0.287666	0.244729	0.0796119	0.318885
nsip	0.120893	0.0971294	0.471014	0.0226332	0.288331				nsip	0.069111	0.287671	0.244729	0.0796128	0.318876
uip	0.111269	0.105981	0.114697	0.0241271	0.643926				uip	0.0691091	0.287667	0.24473	0.0796119	0.318882
others	0.159848	0.170649	0.432628	0.0636655	0.173209				others	0.0691117	0.287669	0.244726	0.0796139	0.318879
others	0.195356	0.245861	0.207809	0.0700451	0.280929				others	0.0691107	0.287669	0.244728	0.079613	0.318879
uip	0.0463886	0.106483	0.109651	0.00652115	0.730956				uip	0.0691085	0.287667	0.244731	0.0796115	0.318882
chp	0.14337	0.211444	0.231458	0.059731	0.353997				chp	0.0691094	0.287667	0.244729	0.0796123	0.318882
nsip	0.08456	0.213404	0.210433	0.0814321	0.410171				nsip	0.0691091	0.287666	0.244729	0.0796122	0.318883
nsip	0.114291	0.15712	0.113498	0.0136029	0.601488				nsip	0.06911	0.287668	0.244729	0.0796126	0.31888
uip	0.0793506	0.260789	0.193415	0.112304	0.354142				uip	0.0691081	0.287665	0.244729	0.0796118	0.318886
sar	0.114073	0.207518	0.278344	0.153826	0.246239				sar	0.0691112	0.28767	0.244729	0.0796128	0.318877
others	0.114297	0.183215	0.196691	0.00939446	0.496402				others	0.0691092	0.287668	0.24473	0.0796119	0.318881
nsip	0.0836017	0.256634	0.161888	0.0134953	0.484381				nsip	0.0691099	0.287667	0.244729	0.0796127	0.318882
uip	0.134379	0.0768081	0.118212	0.0138644	0.656737				uip	0.0691094	0.287667	0.24473	0.0796122	0.318881
chp	0.150205	0.272376	0.269374	0.0483332	0.259712				chp	0.0691085	0.287666	0.24473	0.0796116	0.318883
uip	0.142777	0.175793	0.150047	0.0182969	0.513086				uip	0.0691101	0.287668	0.244729	0.0796128	0.31888
chp	0.176835	0.228098	0.170701	0.0129111	0.411456				chp	0.0691092	0.287666	0.244729	0.0796124	0.318883
chp	0.119442	0.279359	0.208843	0.018771	0.373585				chp	0.0691091	0.287667	0.244729	0.0796122	0.318883
nsip	0.0701375	0.189419	0.0709936	0.00323485	0.666215				nsip	0.0691114	0.287671	0.244728	0.0796132	0.318876
uip	0.180642	0.155107	0.182798	0.0205366	0.460916				uip	0.0691102	0.287669	0.244728	0.0796128	0.31888
nsip	0.0506443	0.320647	0.202664	0.168705	0.25734				nsip	0.0691082	0.287664	0.244729	0.0796119	0.318886
uip	0.123892	0.118697	0.0799988	0.0123292	0.665084				uip	0.0691107	0.287669	0.244728	0.0796131	0.31888
uip	0.149833	0.263076	0.278859	0.0421275	0.266105				uip	0.0691124	0.287672	0.244728	0.0796137	0.318874
nsip	0.0874058	0.192989	0.281268	0.106152	0.332185				nsip	0.0691089	0.287666	0.24473	0.0796122	0.318883
nsip	0.09342	0.1785	0.086777	0.0152903	0.626013				nsip	0.0691126	0.287672	0.244727	0.0796139	0.318875
chp	0.081122	0.081385	0.0925811	0.016263	0.728649				chp	0.0691089	0.287667	0.244731	0.0796115	0.318882
sar	0.0549313	0.154871	0.368803	0.122481	0.298914				sar	0.0691093	0.287668	0.244729	0.0796123	0.318882
others	0.0851375	0.146502	0.0966256	0.0247986	0.646936				others	0.0691101	0.28767	0.244729	0.0796124	0.318878
nsip	0.146549	0.286426	0.16221	0.00922247	0.395592				nsip	0.0691094	0.287667	0.244729	0.0796121	0.318882
others	0.0779327	0.350913	0.231752	0.0380184	0.301384				others	0.0691081	0.287665	0.244729	0.0796117	0.318886
nsip	0.144596	0.249714	0.147696	0.028472	0.429522				nsip	0.0691077	0.287665	0.24473	0.0796112	0.318887
nsip	0.190139	0.127793	0.316786	0.0302629	0.335018				nsip	0.0691117	0.287671	0.244728	0.0796132	0.318876
nsip	0.275573	0.0725333	0.0860874	0.0531284	0.512678				nsip	0.0691089	0.287666	0.24473	0.0796119	0.318883
uip	0.0493372	0.197633	0.209961	0.272602	0.270467				uip	0.0691082	0.287665	0.244729	0.0796118	0.318886
sar	0.0522554	0.170672	0.462078	0.133387	0.181607				sar	0.0691094	0.287668	0.244729	0.0796122	0.318881
sar	0.0857368	0.350923	0.185851	0.0259068	0.351582				sar	0.0691083	0.287666	0.244729	0.0796118	0.318885
uip	0.128494	0.269283	0.243306	0.097652	0.261265				uip	0.0691084	0.287666	0.244729	0.0796119	0.318885
uip	0.112972	0.132628	0.160668	0.0407326	0.552999				uip	0.0691091	0.287667	0.24473	0.079612	0.318882
sar	0.163186	0.0665328	0.301797	0.227539	0.240945				sar	0.0691096	0.287668	0.244729	0.0796123	0.318881
uip	0.176824	0.125296	0.255001	0.0915266	0.351353				uip	0.0691089	0.287666	0.24473	0.0796117	0.318883
uip	0.155389	0.0986774	0.125303	0.0187236	0.601907				uip	0.0691105	0.287671	0.244729	0.0796126	0.318877
others	0.0680897	0.348554	0.16377	0.0756561	0.34393				others	0.0691083	0.287664	0.244729	0.079612	0.318886
uip	0.188888	0.0791932	0.294676	0.0236166	0.413626				uip	0.0691099	0.287668	0.24473	0.0796122	0.31888
others	0.0877479	0.247361	0.263823	0.0471096	0.353958				others	0.0691077	0.287666	0.244732	0.0796107	0.318884
uip	0.11663	0.15686	0.176378	0.00830498	0.541828				uip	0.0691099	0.287668	0.244728	0.0796126	0.318882

## Sheet: supplementfig5
MLP							SVM							XGB
label	chp	nsip	others	sar	uip		label	chp	nsip	others	sar	uip		label	chp	nsip	others	sar	uip
sar	9.09e-05	0.192168	0.0179951	0.789063	0.000683152		sar	0.0243228	0.275797	0.225735	0.451053	0.023093		sar	0.00111969	0.0662129	0.00977869	0.921491	0.00139732
nsip	5.17e-05	0.995619	0.000482482	0.00353951	0.000307702		nsip	0.0237223	0.718682	0.116812	0.128071	0.0127133		nsip	0.00271514	0.93057	0.0344486	0.0300321	0.00223426
uip	0.0183304	0.000188683	0.00609133	1.17e-05	0.975378		uip	0.0641285	0.0721098	0.0462773	0.00445	0.813034		uip	0.271479	0.0438985	0.472073	0.00708439	0.205466
others	0.00561213	0.868225	0.117112	0.000732524	0.00831803		others	0.0491437	0.516463	0.287249	0.0235031	0.123641		others	0.00663942	0.264626	0.676954	0.0439369	0.00784309
nsip	0.0163501	0.058476	0.0342153	0.000557986	0.890401		nsip	0.0551299	0.13775	0.141634	0.0168791	0.648608		nsip	0.00186524	0.00959041	0.0373592	0.00028679	0.950898
sar	0.000424478	0.414922	0.0258056	0.555584	0.00326307		sar	0.07666	0.469426	0.201954	0.0933316	0.158629		sar	0.039371	0.152574	0.636802	0.0282648	0.142989
uip	0.0251988	0.0213855	0.0265808	0.000706734	0.926128		uip	0.0636553	0.195528	0.212451	0.011789	0.516577		uip	0.00205178	0.00413598	0.0013224	0.000257746	0.992232
chp	0.065486	0.00940523	0.917703	0.00243434	0.00497163		chp	0.219165	0.181905	0.467297	0.0243974	0.107235		chp	0.00724349	0.0198762	0.949001	0.014926	0.00895324
others	0.0395878	0.191376	0.174226	0.0356461	0.559164		others	0.065576	0.435602	0.209409	0.0397045	0.249708		others	0.020729	0.731434	0.148778	0.0021446	0.0969137
nsip	0.000958448	0.867675	0.0826898	0.0439805	0.00469594		nsip	0.0762791	0.456841	0.285782	0.0836357	0.0974616		nsip	0.000824466	0.700822	0.294941	0.00156326	0.00184932
nsip	6.42e-05	0.787677	0.0115385	0.199331	0.00138891		nsip	0.0258122	0.566139	0.21152	0.137354	0.0591742		nsip	0.000733992	0.974888	0.0139065	0.00879869	0.001673
uip	0.492988	0.082235	0.107624	0.000150133	0.317003		uip	0.12354	0.116315	0.192249	0.0121061	0.55579		uip	0.0352691	0.0165933	0.300762	0.00333643	0.644039
uip	0.127377	0.0201406	0.429172	0.00134727	0.421963		uip	0.135563	0.193049	0.272801	0.0361362	0.36245		uip	0.0333042	0.0233175	0.900585	0.00330641	0.039487
others	0.0340647	0.256831	0.486156	0.0699357	0.153012		others	0.0942039	0.295474	0.242809	0.07406	0.293453		others	0.116917	0.0698556	0.377991	0.121844	0.313393
nsip	0.00549758	0.863983	0.067565	0.00281397	0.0601408		nsip	0.022735	0.337444	0.275095	0.059872	0.304854		nsip	0.00684195	0.7139	0.0603504	0.00393805	0.21497
nsip	0.105047	0.0270141	0.0341293	0.000103067	0.833706		nsip	0.119002	0.163031	0.101362	0.00546665	0.611139		nsip	0.000947751	0.00602992	0.000550294	9.93e-05	0.992373
sar	0.00116113	0.948866	0.0279139	0.00848133	0.0135775		sar	0.0244089	0.61692	0.185578	0.100869	0.0722243		sar	0.00621502	0.923564	0.0212719	0.0230319	0.0259172
nsip	0.0637385	0.00855764	0.923648	0.000183074	0.00387242		nsip	0.201748	0.156567	0.377437	0.0167798	0.247469		nsip	0.0103397	0.0303741	0.877373	0.00161516	0.0802975
uip	0.0917199	0.116533	0.0640187	8.75e-05	0.72764		uip	0.0727312	0.0869387	0.106623	0.0209207	0.712786		uip	0.00497364	0.0439407	0.0172508	0.000687199	0.933148
nsip	0.000528683	0.974945	0.00738937	0.00114207	0.0159946		nsip	0.0207031	0.718426	0.161833	0.0530125	0.0460252		nsip	0.00697599	0.921928	0.0541566	0.00678566	0.0101539
uip	0.00496156	0.195017	0.117154	0.0420801	0.640787		uip	0.037943	0.388966	0.118314	0.0814486	0.373329		uip	0.0131533	0.849706	0.0276595	0.00237063	0.107111
others	0.0259792	0.00233485	0.963264	0.00183363	0.0065884		others	0.26528	0.145649	0.440706	0.0226227	0.125742		others	0.0566224	0.00307271	0.913	0.0131583	0.0141465
others	0.283012	0.310731	0.269279	0.00545945	0.131518		others	0.0760055	0.47075	0.247429	0.0290708	0.176744		others	0.00401436	0.447237	0.191253	0.00755956	0.349936
uip	0.0777099	0.0112156	0.0323714	0.000102981	0.8786		uip	0.115697	0.151952	0.127527	0.00903913	0.595785		uip	0.0737802	0.0105729	0.0498036	0.00176029	0.864083
chp	0.424854	0.140363	0.345771	0.00197808	0.0870338		chp	0.204362	0.249167	0.282463	0.0110086	0.252999		chp	0.104627	0.0999819	0.62264	0.00909286	0.163659
nsip	2.43e-06	0.306566	0.0654931	0.627762	0.000176065		nsip	0.0297015	0.240366	0.325444	0.314213	0.0902757		nsip	0.00236172	0.86507	0.0784042	0.0369461	0.0172183
nsip	0.183352	0.63142	0.125011	0.000131394	0.0600861		nsip	0.19184	0.209819	0.185932	0.00905452	0.403354		nsip	0.0641879	0.6927	0.215944	0.00136992	0.0257977
uip	0.0620014	0.301118	0.615861	0.00228954	0.0187297		uip	0.0951773	0.326642	0.307531	0.0197688	0.25088		uip	0.00576183	0.0766062	0.0711954	0.0027153	0.843721
sar	6.41e-06	0.458301	0.00720903	0.530642	0.00384197		sar	0.016214	0.305281	0.301982	0.302608	0.0739146		sar	0.00257041	0.0953655	0.158145	0.729258	0.0146614
others	0.32121	0.0510485	0.142735	0.000259632	0.484747		others	0.15808	0.151092	0.198849	0.011348	0.480631		others	0.765053	0.0160985	0.0186096	0.000512934	0.199726
nsip	0.20757	0.0263114	0.0498858	0.000257456	0.715976		nsip	0.10352	0.116233	0.18318	0.0238514	0.573217		nsip	0.430105	0.00233613	0.0626475	0.000399732	0.504511
uip	0.0213101	0.00481829	0.0332687	3.55e-06	0.940599		uip	0.0397242	0.0526658	0.0424766	0.00293875	0.862195		uip	0.00512806	0.235209	0.013512	0.000760491	0.74539
chp	0.217597	0.077283	0.686692	0.000629503	0.0177988		chp	0.166817	0.227122	0.301756	0.0113383	0.292966		chp	0.0730907	0.259333	0.638014	0.00859456	0.0209678
uip	0.00860107	0.00372851	0.00673764	5.61e-05	0.980877		uip	0.0679611	0.141451	0.111362	0.0148253	0.664401		uip	0.000331887	0.00754207	0.0073105	8.66e-05	0.984729
chp	0.125783	0.844272	0.0182917	0.000449533	0.0112036		chp	0.142112	0.422584	0.192017	0.00603254	0.237254		chp	0.0632434	0.87953	0.0156658	0.00106423	0.0404961
chp	0.125698	0.102382	0.0770865	0.00058043	0.694253		chp	0.115568	0.15416	0.181732	0.0168743	0.531665		chp	0.00089088	0.0179038	0.00427212	0.000127665	0.976805
nsip	0.00566554	0.386178	0.287513	0.171282	0.149362		nsip	0.0487589	0.257996	0.310406	0.150286	0.232553		nsip	0.0356681	0.256894	0.532797	0.00582821	0.168813
uip	0.0108849	0.000968753	0.00648102	2.53e-05	0.98164		uip	0.107299	0.0514005	0.125292	0.00312906	0.71288		uip	0.00145195	0.000183072	0.026269	0.000134485	0.971961
nsip	0.0108757	0.255874	0.193491	0.00608625	0.533672		nsip	0.0325185	0.321572	0.275059	0.0550706	0.31578		nsip	0.00526989	0.455449	0.133108	0.00261986	0.403553
uip	0.00904585	0.220015	0.114599	0.00464295	0.651697		uip	0.0279963	0.353703	0.160887	0.0360975	0.421316		uip	0.00405906	0.308778	0.0402582	0.000707733	0.646197
uip	0.190917	0.0859959	0.158785	0.000542413	0.563759		uip	0.110123	0.223186	0.12227	0.00990258	0.534519		uip	0.0493534	0.0379841	0.0786003	0.00224474	0.831817
nsip	0.00132948	0.139633	0.810376	0.0299411	0.0187198		nsip	0.0408701	0.307727	0.428101	0.104176	0.119125		nsip	0.00266496	0.018947	0.968956	0.00291997	0.00651249
nsip	0.00317905	0.878112	0.0379135	0.0154652	0.0653305		nsip	0.0277325	0.526573	0.177897	0.0574767	0.210321		nsip	0.000173848	0.98004	0.000348532	0.000142573	0.0192954
chp	0.0152845	0.00797069	0.0649922	0.000353089	0.9114		chp	0.0391191	0.134764	0.124257	0.0170766	0.684784		chp	0.00414196	0.0199435	0.032223	0.00591076	0.937781
sar	0.000501312	0.738297	0.153733	0.101939	0.00552979		sar	0.027485	0.45965	0.249578	0.125952	0.137335		sar	0.000558181	0.976129	0.0108386	0.00820151	0.00427251
others	0.000287611	0.0817238	0.0923086	0.814097	0.0115834		others	0.0513925	0.227395	0.288537	0.283704	0.148971		others	0.0027538	0.0781352	0.356243	0.560246	0.00262183
nsip	0.00641835	0.870266	0.0191088	0.0750955	0.0291109		nsip	0.0667137	0.422381	0.247806	0.135233	0.127866		nsip	0.00667595	0.975813	0.0121909	0.000851547	0.0044686
others	0.00587837	0.905473	0.0726509	0.014923	0.00107462		others	0.0775851	0.492075	0.277511	0.112293	0.040536		others	0.00131657	0.968344	0.0232136	0.0046323	0.00249399
nsip	0.00211367	0.775793	0.124355	0.0604036	0.0373343		nsip	0.0337117	0.488423	0.31141	0.076858	0.0895973		nsip	0.000113842	0.997549	0.00113985	0.000814518	0.000382613
nsip	0.0115737	0.946718	0.0198539	0.000152933	0.021701		nsip	0.0860254	0.437733	0.107191	0.0156384	0.353412		nsip	0.035531	0.231152	0.0256636	0.00143516	0.706218
nsip	5.49e-05	0.250834	0.131532	0.617358	0.000221593		nsip	0.0553542	0.391549	0.253447	0.231849	0.0678008		nsip	0.00311691	0.121783	0.121184	0.746943	0.00697271
uip	0.0110416	0.162083	0.128806	0.000992625	0.697078		uip	0.0636782	0.327211	0.317963	0.0318951	0.259252		uip	0.1444	0.487707	0.236317	0.0335478	0.0980283
sar	0.000940786	0.131626	0.691778	0.172552	0.00310314		sar	0.0786113	0.234706	0.411129	0.208209	0.0673443		sar	0.0111633	0.335362	0.261987	0.378188	0.0132992
sar	1.61e-05	0.0946897	0.00274744	0.902255	0.000291254		sar	0.0644556	0.422564	0.161105	0.298994	0.0528815		sar	0.0733853	0.0631785	0.124689	0.728365	0.0103819
uip	0.0191065	0.0169075	0.0832193	0.000253993	0.880513		uip	0.0377366	0.365333	0.166026	0.016464	0.414441		uip	0.0178913	0.775916	0.0939852	0.00531943	0.106888
uip	0.0187025	0.0195362	0.53365	0.00163172	0.42648		uip	0.100922	0.125156	0.389833	0.0204482	0.36364		uip	0.0049725	0.00418539	0.973453	0.000922309	0.0164673
sar	0.002503	0.213974	0.361046	0.410846	0.0116314		sar	0.0535051	0.423309	0.295009	0.18706	0.0411166		sar	0.00408043	0.211645	0.441233	0.340145	0.00289688
uip	0.114961	0.0700532	0.173698	0.00251144	0.638777		uip	0.092307	0.231219	0.298037	0.0136436	0.364793		uip	0.0075048	0.00520464	0.402461	0.0055669	0.579262
uip	0.00554944	0.000697357	0.0086203	2.2e-05	0.985111		uip	0.0425066	0.104294	0.0763138	0.00799659	0.768889		uip	0.0721798	0.0408171	0.0426033	0.00109315	0.843307
others	0.149389	0.126271	0.142666	0.00140217	0.580272		others	0.0530372	0.222977	0.21817	0.0542448	0.451571		others	0.00651616	0.00678357	0.17832	0.00432023	0.80406
uip	0.239645	0.0946971	0.568033	0.00343872	0.0941867		uip	0.159239	0.215913	0.312779	0.0108478	0.30122		uip	0.611806	0.0210394	0.0759077	0.00106093	0.290186
others	0.00119448	0.807152	0.133316	0.0450127	0.013325		others	0.026894	0.578481	0.225623	0.100435	0.068567		others	0.00331907	0.948798	0.0282241	0.017528	0.00213128
uip	0.0809019	0.0909753	0.126936	0.000701281	0.700486		uip	0.173669	0.149435	0.221904	0.00433153	0.45066		uip	0.68169	0.00845237	0.208882	0.00192001	0.0990563

## Sheet: supplementfig6a
parameter1
0	1	2	3	4	5	6	7	8	9	10	11	12	13	14	15	16	17	18	19	20	21	22	23	24	25	26	27	28	29	30	31	32	33	34	35	36	37	38	39	40	41	42	43	44	45	46	47	48	49
0.0414439	0.127316	0.0334159	0.0581632	0.0970696	0.0138539	0.0815159	0.0533574	0.0841074	0.0985922	0.0254053	0.000992698	0.0510706	0.0580068	0.0454886	0.0352596	0.0492255	0.050433	0.1095	0.0390723	0.0159212	0.0326729	0.0324271	0.0424217	0.100087	0.035959	0.0845586	0.00157067	0.00875611	0.0262428	0.00823209	0.0229915	0.000707377	0.074819	0.0529093	0.0563529	0.0391153	0.0698378	0.017527	0.0483707	0.0722477	0.0182069	0.0182887	0.146704	0.0610417	0.0275759	0.0200203	0.0288925	0.0207326	0.0270025
0.0520052	0.0367839	0.0139611	0.065765	0.0885897	0.00912292	0.0789892	0.0557907	0.0084491	0.108676	0.0211135	0.0191301	0.0838125	0.103985	0.0304912	0.0121842	0.0404706	0.0595596	0.105303	0.0401873	0.0198911	0.0426864	0.0318545	0.032094	0.0865421	0.0407275	0.118808	0.00208986	0.0137957	0.00237644	0.00747976	0.0238089	0.000545952	0.0393949	0.0380855	0.0276788	0.0407314	0.069559	0.0198946	0.0532169	0.0614205	0.017565	0.0280682	0.0944616	0.0522486	0.0242935	0.0169663	0.0262161	0.019769	0.035094
0.0798779	0.0207681	0.0218549	0.0620515	0.15148	0.0115333	0.0887817	0.0437222	0.0130407	0.0950089	0.0215136	0.077067	0.0303144	0.0489607	0.0308424	0.0333052	0.0340931	0.0572426	0.0843958	0.0240733	0.0185889	0.0312399	0.0226399	0.0261	0.0636576	0.0376067	0.0934021	0.0391736	0.00951598	0.00833789	0.00803162	0.0226738	0.0147942	0.0426096	0.0422049	0.037841	0.0399633	0.0554315	0.0139188	0.0972125	0.0628201	0.016949	0.0465804	0.0849419	0.0535028	0.0631049	0.0185646	0.0235341	0.0126368	0.0292014
0.0508491	0.0304796	0.0150353	0.059945	0.151168	0.00640364	0.0721724	0.0371826	0.000208882	0.0774101	0.016024	0.0125859	0.0408523	0.0507553	0.0270837	0.0320606	0.0453328	0.0404179	0.0809902	0.0331521	0.0186237	0.0117212	0.0196632	0.0279313	0.0576161	0.0314746	0.0465284	0.014215	0.00552998	0.0324889	0.00619598	0.0209975	0.000655396	0.0424783	0.0322874	0.0262281	0.0377643	0.0253399	0.0110033	0.0718909	0.0568835	0.0154936	0.0297288	0.055014	0.0505386	0.0398936	0.0181974	0.0237353	0.0108512	0.0245801
0.0412164	0.124528	0.0332675	0.0611198	0.0968345	0.0119982	0.0819141	0.0480571	0.0818247	0.113324	0.0302947	0.000863197	0.0488649	0.0547087	0.0344862	0.0248415	0.0379388	0.0509435	0.112091	0.0335479	0.0164637	0.0496131	0.0271352	0.0322429	0.0921304	0.0327545	0.118061	0.00147076	0.0115205	0.0353216	0.00769211	0.0210928	0.000666594	0.0554025	0.0368143	0.0517965	0.0409873	0.0854412	0.0196927	0.051414	0.0798474	0.0169122	0.02006	0.298019	0.063373	0.0288338	0.0188656	0.0274659	0.0192638	0.0240192
0.128551	0.0400728	0.12615	0.0836719	0.132633	0.0294368	0.137736	0.146844	0.00175456	0.210424	0.203017	0.125587	0.0646001	0.0667733	0.083229	0.176423	0.146745	0.0806161	0.149592	0.0518545	0.0400074	0.243219	0.0965612	0.079494	0.13927	0.0687496	0.178171	0.0413444	0.0749496	0.316928	0.0220505	0.0400542	0.00180056	0.159868	0.054581	0.0650633	0.0783189	0.206667	0.063605	0.124902	0.170556	0.0301144	0.129049	0.325467	0.14516	0.107451	0.0540814	0.0498542	0.14688	0.097222
0.0866869	0.0182997	0.0501933	0.063249	0.0820179	0.0111687	0.0968818	0.0721264	0.00962931	0.108298	0.0333326	0.00171343	0.0413763	0.0484388	0.0388327	0.0583267	0.0576713	0.0507933	0.096689	0.0278991	0.0204106	0.0360725	0.0432827	0.0391969	0.0721651	0.0372906	0.066713	0.003269	0.0089722	0.00967617	0.00923253	0.0237586	0.0110821	0.0677164	0.0496486	0.0688467	0.0442486	0.0800473	0.025055	0.0950383	0.0839708	0.0212872	0.0507573	0.129734	0.078809	0.0399804	0.0169635	0.0280727	0.0271843	0.0342637
0.0545141	0.287816	0.0329669	0.0605606	0.142978	0.0102334	0.0886379	0.041624	0.000446282	0.0795755	0.0193946	0.0806742	0.0453125	0.0568536	0.0305394	0.0465086	0.0660641	0.0541429	0.075607	0.037691	0.0221885	0.0183653	0.0239043	0.0324642	0.0540435	0.0355883	0.0572771	0.12156	0.00727202	0.0445592	0.00720175	0.0240156	0.000661839	0.0466275	0.0420236	0.0284221	0.0399607	0.0374267	0.0129502	0.0672632	0.0640144	0.015701	0.0360619	0.0660591	0.0627018	0.0437726	0.0194781	0.0259046	0.0108249	0.0344691
0.0644514	0.0325842	0.0991181	0.0786165	0.0722967	0.0340472	0.108394	0.116655	0.0163917	0.106088	0.0522225	0.00162196	0.0920281	0.108141	0.0714919	0.0852642	0.13709	0.0595511	0.138542	0.0686682	0.0282346	0.0811133	0.0858495	0.0583839	0.122542	0.0572404	0.140945	0.0026764	0.0220765	0.0029686	0.0169044	0.0334854	0.000537835	0.102746	0.0931712	0.111701	0.0513508	0.156739	0.0399572	0.0599863	0.098598	0.030619	0.0300818	0.254486	0.128368	0.0284176	0.0284989	0.046477	0.0982904	0.0583485
0.0402297	0.123737	0.0171281	0.0576078	0.0943998	0.00859843	0.0717378	0.0371472	0.126078	0.0956003	0.0193989	0.000720799	0.0422781	0.0576698	0.0317027	0.0406077	0.0403017	0.0460684	0.0937642	0.0307107	0.015447	0.0161494	0.0192984	0.0286315	0.0610746	0.0284384	0.0533137	0.00111496	0.00516479	0.0218559	0.00698535	0.0185797	0.000577713	0.053477	0.0419378	0.0412287	0.0383308	0.0398955	0.0115349	0.0447525	0.052489	0.0164661	0.0165841	0.109241	0.0449013	0.0265108	0.0183967	0.0246172	0.0135881	0.0202974
0.0520569	0.0338318	0.013291	0.0590832	0.0890749	0.00605524	0.0740093	0.0385737	0.00619605	0.100882	0.0175154	0.0130359	0.0792292	0.102908	0.0256002	0.0128979	0.0394554	0.0499902	0.0817939	0.0342178	0.017486	0.0126496	0.0177711	0.0205124	0.0593695	0.0342797	0.043772	0.00120549	0.00538449	0.00211165	0.00635344	0.0211685	0.000262804	0.0360326	0.0375103	0.031805	0.038465	0.0308423	0.013083	0.0469057	0.0514058	0.0174747	0.0237082	0.0450093	0.0349807	0.0184	0.0158488	0.0228257	0.0128686	0.0198358
0.0370394	0.122831	0.0148695	0.0579727	0.099121	0.00572639	0.067924	0.030895	0.100555	0.092565	0.0146427	0.000699234	0.0412819	0.0520601	0.0264532	0.0269682	0.0349023	0.0468262	0.0855367	0.0288998	0.0154762	0.010833	0.0135504	0.0266753	0.0587727	0.0277585	0.0449323	0.00186078	0.00506488	0.0229777	0.00626917	0.0183712	0.000546628	0.0422293	0.0360374	0.0334862	0.0386349	0.026247	0.0101852	0.0438701	0.0443447	0.0156796	0.0172095	0.0783767	0.0313393	0.0253382	0.017074	0.0239897	0.0109117	0.0202941
0.137334	0.317587	0.159206	0.0976843	0.425657	0.094961	0.170505	0.202407	0.127244	0.166046	0.0894021	0.159765	0.092973	0.194701	0.147393	0.0558481	0.481546	0.189981	0.112832	0.0804461	0.467125	0.207062	0.222797	0.144218	0.161717	0.0969818	0.208449	0.481728	0.0957543	0.469312	0.129677	0.0705583	0.5077	0.176284	0.100586	0.132372	0.119243	0.207947	0.104692	0.207707	0.178723	0.047622	0.316767	0.356564	0.184825	0.632323	0.209456	0.110775	0.342492	0.313969
0.0393205	0.123533	0.0143649	0.0568319	0.0952927	0.00686558	0.0687692	0.0361113	0.0861418	0.0959472	0.0181767	0.000704021	0.0414529	0.0560024	0.0290945	0.0396436	0.0354	0.0455634	0.0912572	0.0295116	0.0149462	0.0118075	0.0168574	0.0253885	0.0612561	0.0282112	0.0420812	0.00125647	0.00473997	0.0211848	0.00688512	0.0177414	0.000556402	0.0473566	0.0362641	0.0390098	0.0390382	0.0309542	0.0110792	0.0447771	0.0528441	0.0163109	0.0162304	0.0753908	0.0370279	0.0247609	0.0178133	0.0242958	0.0128075	0.0199698
0.0875746	0.267027	0.0733475	0.0736096	0.170615	0.0199693	0.101595	0.088272	0.00100849	0.0925218	0.0441945	0.142548	0.0555798	0.0580607	0.0751466	0.0729478	0.146025	0.0616659	0.0944009	0.0429506	0.0243394	0.0700303	0.0892078	0.0616309	0.105211	0.0469069	0.125694	0.089795	0.0363225	0.0556333	0.0198344	0.0353513	0.00380962	0.0736066	0.0478521	0.0421533	0.0457465	0.129289	0.0333312	0.114601	0.122345	0.0240799	0.0840349	0.153137	0.113128	0.0836149	0.0337817	0.0357241	0.13867	0.0925514
0.0972709	0.0175419	0.077686	0.0650328	0.111385	0.0216729	0.117795	0.0894225	0.030091	0.114569	0.0436651	0.00160207	0.0418127	0.0565146	0.0472862	0.123939	0.127278	0.0648684	0.0908411	0.0313257	0.0340124	0.0621637	0.0617021	0.0587007	0.0940324	0.0430893	0.119127	0.0328851	0.0277604	0.0715909	0.0132496	0.0297967	0.0142596	0.0777352	0.0626161	0.070084	0.0492419	0.131146	0.0297777	0.100214	0.0889952	0.0183231	0.0540058	0.254844	0.109816	0.0804707	0.0173642	0.032858	0.0393283	0.0719534
0.0397217	0.124328	0.015872	0.0573023	0.0969393	0.00737768	0.0672361	0.0484213	0.12581	0.0935786	0.0196232	0.000703218	0.0426884	0.0591896	0.0331277	0.0153567	0.0361346	0.0470072	0.100726	0.0323935	0.0153662	0.0157613	0.0248924	0.0367158	0.072528	0.0302401	0.0476825	0.00123048	0.00621743	0.0249465	0.00695645	0.0186801	0.000621838	0.0522427	0.0362609	0.0270066	0.036919	0.0430448	0.0126403	0.0452004	0.0577194	0.0166645	0.0170029	0.0719639	0.0446007	0.0242781	0.0174521	0.0264764	0.0148098	0.0259872
0.0825025	0.234604	0.0508225	0.0726118	0.141702	0.0157814	0.104308	0.049458	0.000459987	0.0894432	0.0311235	0.0848553	0.0527529	0.0573424	0.0349235	0.193912	0.0853752	0.0599512	0.085462	0.0391321	0.0231977	0.0419273	0.0456633	0.0412642	0.0730223	0.0366453	0.082906	0.0288519	0.0116471	0.0626864	0.00988181	0.0260314	0.00175567	0.054534	0.0439066	0.0710398	0.0461455	0.075944	0.0196179	0.0887926	0.0899739	0.0173555	0.0457419	0.1779	0.0830863	0.097904	0.0215728	0.0308195	0.0190449	0.0344295
0.0494871	0.0323063	0.0128329	0.0601584	0.0775453	0.00513099	0.0770979	0.031947	0.00852414	0.0970217	0.0171681	0.000940723	0.0787449	0.0990529	0.0247208	0.0266937	0.0367034	0.0480099	0.0882041	0.035951	0.017102	0.0102334	0.0149878	0.0232801	0.0625214	0.030507	0.0537073	0.0014616	0.00511673	0.00183175	0.00605975	0.0193129	0.000239206	0.0356797	0.0359786	0.0288954	0.0380268	0.0272622	0.0108061	0.0447273	0.0503001	0.0170576	0.0223495	0.0510216	0.0335213	0.0195323	0.0170605	0.0224307	0.0118349	0.0193188
0.0541428	0.0327998	0.0193327	0.0637182	0.0762238	0.00888478	0.0770847	0.0434381	0.0106588	0.0986276	0.0198226	0.0525022	0.0889748	0.102481	0.0311472	0.0149547	0.0408179	0.0555991	0.103893	0.0430241	0.0195902	0.0300913	0.0302901	0.0290933	0.0782923	0.035624	0.12399	0.000913883	0.00748688	0.0020689	0.00644289	0.0220072	0.00030172	0.0429458	0.0400126	0.0389336	0.0395834	0.0566463	0.0166174	0.0446546	0.0663434	0.0174491	0.0256543	0.114346	0.0558284	0.0249031	0.0177544	0.0264329	0.0168886	0.0222504
0.0402599	0.121432	0.0513019	0.0592677	0.0987665	0.0293691	0.0911087	0.128128	0.0905275	0.10658	0.0447437	0.000851462	0.0455502	0.0578151	0.0696304	0.039674	0.159607	0.0549046	0.121676	0.0489573	0.0353569	0.0300262	0.0709358	0.116508	0.0724608	0.0549978	0.0687957	0.0108753	0.0165196	0.1029	0.0273896	0.03358	0.000989133	0.195686	0.14589	0.0481848	0.0633464	0.105616	0.0276011	0.0513617	0.0760109	0.0311074	0.0212069	0.130588	0.150686	0.0316174	0.0210304	0.0441063	0.0365316	0.0551032
0.0413781	0.192044	0.0196485	0.0571892	0.636727	0.00421854	0.0727058	0.0350609	8.77318e-05	0.0804583	0.0159046	0.037763	0.0125226	0.149577	0.0229004	0.0173649	0.0497321	0.0438741	0.0686614	0.036396	0.01706	0.0124363	0.0184568	0.0299576	0.0548127	0.0327964	0.0405854	0.0768098	0.00573617	0.010661	0.00603321	0.020978	0.00192907	0.0353137	0.0306294	0.032905	0.0363409	0.0277887	0.0101749	0.145715	0.059602	0.0140395	0.0259921	0.0376284	0.0382485	0.0526113	0.0199333	0.0238805	0.0127395	0.0214199
0.0851355	0.0180699	0.0199766	0.0640354	0.143647	0.00550216	0.084263	0.0317423	0.00663954	0.0930686	0.0183042	0.00127989	0.0378659	0.0484162	0.0218871	0.0740453	0.0309133	0.0465416	0.0738491	0.0220285	0.0177243	0.0123094	0.015385	0.0254735	0.0595128	0.0318544	0.052252	0.0287697	0.00578573	0.00701355	0.00598394	0.0194515	0.0105688	0.0384429	0.0355127	0.0330737	0.0417553	0.0278848	0.0107375	0.0942664	0.0577039	0.0162066	0.0327913	0.0589198	0.0354172	0.0434334	0.0162161	0.0222134	0.0100411	0.018301
0.132087	0.0235165	0.173287	0.107319	0.130095	0.0488638	0.152886	0.11412	0.030809	0.161752	0.154881	0.0788768	0.0635567	0.0648916	0.0741921	0.222674	0.0981516	0.13101	0.131818	0.0452243	0.0293648	0.244448	0.116965	0.0552408	0.171175	0.0738436	0.241392	0.0473306	0.0752227	0.0183104	0.0279319	0.0378512	0.0301147	0.164156	0.0705831	0.120516	0.0589514	0.203024	0.0580226	0.141224	0.253134	0.026005	0.0827741	0.371569	0.150311	0.143332	0.115776	0.0477765	0.0744793	0.0498291
0.0423703	0.440763	0.0711247	0.0662808	0.355823	0.00971311	0.109994	0.0680661	0.00726829	0.13416	0.0457594	0.0948676	0.0620907	0.217754	0.0461503	0.0171366	0.109831	0.0538599	0.0973733	0.0375289	0.0190236	0.0724473	0.0533463	0.0516893	0.0880676	0.0396909	0.0598498	0.204258	0.00734807	0.346374	0.00674106	0.0234957	0.105252	0.0670207	0.0368195	0.0868448	0.0440543	0.0806105	0.0262355	0.1888	0.169539	0.0171786	0.0419658	0.162919	0.0681814	0.0590988	0.0224548	0.0357575	0.0318172	0.0322966
0.580487	0.0349158	0.361142	0.507641	0.135858	0.47972	0.296954	0.361113	0.317211	0.44679	0.453548	0.15612	0.464262	0.143267	0.512922	0.46594	0.513543	0.472155	0.368709	0.486897	0.671156	0.544838	0.506929	0.279408	0.406862	0.393723	0.556507	0.738598	0.488546	0.431515	0.666636	0.552536	0.64215	0.448899	0.578315	0.614	0.54835	0.368663	0.552606	0.240189	0.480693	0.237786	0.548963	0.430722	0.465383	0.725305	0.462582	0.371105	0.460549	0.357561
0.0654503	0.0218435	0.0271026	0.0629283	0.196416	0.00761966	0.0829692	0.0368567	0.0080809	0.0935144	0.0151121	0.0146515	0.0384015	0.0447054	0.0245056	0.0193989	0.0495448	0.0497709	0.0743383	0.0248715	0.0189864	0.0115527	0.020461	0.0306142	0.0705604	0.0363562	0.0377605	0.0263908	0.00396676	0.0103106	0.00694778	0.0219649	0.0130202	0.0505401	0.0530237	0.0474887	0.0398631	0.0257279	0.0132914	0.0848275	0.0634489	0.0192685	0.0373793	0.047021	0.0317725	0.0327452	0.0155222	0.0241055	0.0100299	0.0218962
0.0423637	0.126879	0.189755	0.0715796	0.0896726	0.081764	0.132643	0.20101	0.107974	0.17099	0.181822	0.00139815	0.069262	0.0665417	0.114488	0.0367886	0.217115	0.0960458	0.154161	0.107455	0.0511405	0.172478	0.179073	0.132856	0.227135	0.0725541	0.24492	0.00618403	0.277012	0.247871	0.0366106	0.0748194	0.00159258	0.309472	0.0854173	0.107777	0.0828427	0.239685	0.137793	0.0636966	0.209249	0.0261649	0.0310377	0.356878	0.212338	0.0400302	0.0298963	0.0848159	0.187801	0.110271
0.0430593	0.261419	0.0620099	0.0596311	0.455489	0.0452354	0.106579	0.0943195	0.0530364	0.092795	0.0189266	0.122631	0.06395	0.199231	0.0491999	0.014913	0.435464	0.0606874	0.0773397	0.0486304	0.0480317	0.0476598	0.0508374	0.0637903	0.101212	0.0726115	0.0684586	0.231756	0.0128328	0.40438	0.00830558	0.0431728	0.165434	0.0669302	0.057112	0.0615645	0.0574352	0.0504529	0.0267652	0.125961	0.127366	0.0164721	0.0828627	0.0477698	0.0614065	0.0831632	0.020267	0.044078	0.0249721	0.138274
0.0424338	0.122052	0.0567676	0.0581859	0.10295	0.0337998	0.130284	0.161766	0.152065	0.128587	0.0809889	0.0019372	0.0588992	0.06697	0.0965084	0.0279571	0.121169	0.0751494	0.150394	0.054337	0.0405888	0.0527471	0.143161	0.190182	0.221054	0.0844329	0.0854518	0.0056563	0.0775496	0.0741094	0.0297675	0.0450772	0.00124358	0.285413	0.117036	0.0581754	0.0807573	0.127889	0.0724129	0.0644813	0.153355	0.0242874	0.024978	0.201282	0.126848	0.031318	0.0207507	0.0447787	0.0451618	0.128419
0.0761561	0.0173324	0.0300815	0.0594564	0.151799	0.0101933	0.0873485	0.0582712	0.00842343	0.0927103	0.0250299	0.0102137	0.0392783	0.0504381	0.0307507	0.0807091	0.0562516	0.0480192	0.0868627	0.0255489	0.0173024	0.0194378	0.0271081	0.0396634	0.0699422	0.0351946	0.0564692	0.0232777	0.00751627	0.00862391	0.00684429	0.0239508	0.00937485	0.050877	0.0389898	0.0329174	0.0436827	0.0449992	0.0168137	0.0996666	0.0788896	0.018838	0.0475421	0.0649698	0.0679145	0.044884	0.0158535	0.0260411	0.0184721	0.0327152
0.0365848	0.129057	0.00641715	0.0591455	0.110334	0.00450507	0.0667543	0.0294568	0.0479722	0.0964893	0.0149044	0.000990898	0.0385226	0.049197	0.022259	0.00862204	0.0343695	0.0505963	0.0759418	0.0261397	0.0166926	0.0101982	0.0096053	0.0256264	0.0612066	0.0307442	0.0450908	0.00362803	0.00551038	0.026141	0.00636818	0.0187566	0.00116182	0.0400573	0.030939	0.020679	0.0362822	0.0234427	0.0104345	0.0487104	0.0458692	0.0165226	0.0198156	0.0391201	0.0239723	0.024719	0.0166424	0.0226798	0.0104218	0.0209293
0.0361111	0.441992	0.0255962	0.0570144	0.339647	0.00431883	0.071976	0.037655	0.00516367	0.0840724	0.0182258	0.0938233	0.0469483	0.122753	0.022652	0.00750064	0.0572534	0.0448092	0.0735691	0.0337666	0.0170922	0.0188973	0.0198951	0.0315269	0.0695618	0.0344039	0.0426446	0.0571708	0.00506944	0.0634026	0.00555652	0.0208557	0.0897289	0.0364169	0.0335312	0.039633	0.0391314	0.0431652	0.0117784	0.142784	0.0587112	0.0133061	0.0282011	0.0384299	0.0306144	0.046408	0.0156286	0.0278658	0.0147392	0.0190034
0.0924271	0.0180467	0.0177936	0.0608224	0.143769	0.00678997	0.0827694	0.0414276	0.00622472	0.0939801	0.021451	0.176795	0.0416432	0.0474979	0.026652	0.0820994	0.0316167	0.0478582	0.0756223	0.0223471	0.016949	0.0199507	0.0201073	0.0277956	0.0640683	0.0314082	0.0541077	0.0233729	0.00648124	0.00800142	0.00581076	0.0209372	0.00961667	0.042505	0.0348514	0.0297625	0.0397754	0.0322459	0.0147582	0.0943288	0.0669858	0.0165058	0.0409187	0.0789937	0.0472293	0.0445282	0.0158636	0.02375	0.0108459	0.0255692
0.157945	0.0244504	0.138855	0.1042	0.157269	0.133053	0.251678	0.278443	0.230037	0.262273	0.256508	0.156362	0.0665121	0.0779236	0.226218	0.235861	0.50989	0.479499	0.181809	0.0992132	0.330064	0.327509	0.350027	0.216659	0.248249	0.199318	0.273162	0.506415	0.29955	0.262058	0.433861	0.19888	0.449439	0.421415	0.321155	0.144842	0.252805	0.269066	0.328484	0.143372	0.33767	0.190168	0.171915	0.386657	0.347297	0.204337	0.235854	0.13479	0.364234	0.268091
0.390023	0.422969	0.375722	0.464784	0.460086	0.435261	0.386867	0.345352	0.293539	0.410987	0.430944	0.168268	0.605693	0.297817	0.463735	0.825484	0.537413	0.493694	0.267846	0.529606	0.685851	0.67691	0.447897	0.305859	0.436264	0.340694	0.474466	0.675502	0.469977	0.455786	0.697164	0.491395	0.65352	0.417982	0.559132	0.465852	0.419432	0.333203	0.52715	0.323754	0.428435	0.606519	0.587854	0.427008	0.350907	0.823279	0.463141	0.325928	0.467745	0.424921
0.0626253	0.133433	0.271864	0.199095	0.091273	0.177428	0.255784	0.290314	0.185157	0.277767	0.453981	0.0023599	0.142631	0.0765258	0.198721	0.0343546	0.408347	0.495159	0.240612	0.223042	0.402656	0.396362	0.315446	0.224641	0.270929	0.194913	0.408554	0.0578637	0.482383	0.354802	0.299687	0.284149	0.0189144	0.49789	0.159661	0.223866	0.154537	0.325286	0.326401	0.12888	0.309017	0.151091	0.0908628	0.378616	0.283287	0.160711	0.181387	0.124967	0.329007	0.197693
0.20314	0.289519	0.292725	0.16834	0.134728	0.152299	0.207557	0.223003	0.221047	0.302477	0.366988	0.112045	0.216501	0.0727747	0.25175	0.234846	0.471545	0.485866	0.24458	0.229341	0.562365	0.451326	0.359182	0.235074	0.241967	0.147942	0.287273	0.125297	0.287128	0.431186	0.533055	0.236048	0.122133	0.4057	0.265455	0.220781	0.221247	0.323827	0.31861	0.158805	0.223228	0.184412	0.337743	0.384622	0.242018	0.187234	0.497603	0.176354	0.322475	0.280293
[truncated: 71 more columns]

## Sheet: supplementfig6b
parameter1
0	1	2	3	4	5	6	7	8	9	10	11	12	13	14	15	16	17	18	19	20	21	22	23	24	25	26	27	28	29	30	31	32	33	34	35	36	37	38	39	40	41	42	43	44	45	46	47	48	49
0.0297383	0.0133655	0.012409	0.0235587	0.0232456	0.0133904	0.0238233	0.0190778	0.0294827	0.0223688	0.0239329	0.0190615	0.0172688	0.0199495	0.0114168	0.0168535	0.0297514	0.0348845	0.0278168	0.0523529	0.0137457	0.0187456	0.0196881	0.0195717	0.0130936	0.0553257	0.034051	0.0222348	0.0244223	0.00886656	0.0203559	0.0196319	0.0172387	0.0163966	0.0437562	0.0370084	0.0222908	0.0261811	0.0209111	0.0411638	0.0167487	0.0244351	0.0261367	0.0468936	0.0233874	0.0192366	0.028043	0.0291901	0.0139753	0.02818
0.0182871	0.00468294	0.00942775	0.0107383	0.0145485	0.00736991	0.0192084	0.0128087	0.0143814	0.01544	0.00955881	0.0269216	0.0105682	0.0160593	0.00895857	0.0121473	0.0203388	0.0391423	0.0125943	0.0220467	0.0107502	0.0200647	0.0195856	0.022558	0.00893865	0.0298571	0.0304824	0.00854544	0.0122644	0.00474347	0.0182583	0.00910187	0.0165551	0.00721568	0.0307584	0.0254472	0.0182286	0.0190417	0.0198783	0.0177152	0.0129292	0.016185	0.0174158	0.0265764	0.0161499	0.0253627	0.0186122	0.0258333	0.0049315	0.0132213
0.0248088	0.00576113	0.0121538	0.0139852	0.0173706	0.0087849	0.0246165	0.0180993	0.018443	0.0180824	0.0104426	0.0387337	0.0132146	0.0189693	0.0108547	0.0145242	0.0245601	0.054047	0.0161912	0.0223259	0.0139762	0.0254417	0.0248757	0.0313392	0.0111162	0.0352619	0.0373427	0.00889785	0.0142028	0.00610209	0.0251411	0.0116778	0.0219596	0.00953616	0.0382155	0.0328008	0.0249958	0.0274529	0.0302397	0.0217243	0.015975	0.0229112	0.0214676	0.032266	0.0197556	0.0379343	0.025638	0.0351524	0.00569167	0.0136436
0.0238936	0.00325256	0.00962449	0.00903535	0.0142976	0.0065337	0.0245959	0.0146736	0.0169257	0.0140421	0.00581693	0.0475408	0.00957356	0.0201552	0.0108121	0.0110768	0.0247373	0.0670317	0.0124104	0.0166322	0.00919363	0.0253367	0.0270062	0.0360864	0.00775262	0.0296367	0.0444192	0.0058916	0.0105347	0.00384447	0.0258642	0.00801768	0.0236623	0.00525999	0.0429054	0.0312051	0.0187388	0.0304628	0.0224	0.0187849	0.0153678	0.0186776	0.0192514	0.0311399	0.0190431	0.0426174	0.0240278	0.0310844	0.00322662	0.0125079
0.0258812	0.00933912	0.0107476	0.0193703	0.0207188	0.0110942	0.0216275	0.0161565	0.0256305	0.0201666	0.0183645	0.0185103	0.0144036	0.0181222	0.0100979	0.0145071	0.0267786	0.032662	0.0211902	0.0420351	0.0116088	0.0172134	0.0180504	0.0185089	0.0116431	0.0468742	0.0312938	0.0176922	0.0196941	0.00713462	0.0184137	0.015799	0.0159296	0.0130307	0.0391997	0.0332288	0.0200501	0.0224782	0.0195701	0.0331624	0.0151696	0.0196422	0.0223952	0.0401561	0.0203126	0.0185889	0.0240791	0.0264475	0.0107093	0.023008
0.0783716	0.114437	0.140602	0.0946403	0.0685298	0.090717	0.124918	0.189278	0.0676417	0.0700944	0.0726204	0.127542	0.103023	0.0857571	0.0781998	0.0673561	0.0783099	0.107228	0.0763925	0.060192	0.180251	0.113896	0.0812034	0.148322	0.0654536	0.104265	0.0947554	0.0736023	0.0608455	0.0742157	0.103416	0.0875844	0.114554	0.122127	0.0930461	0.0925729	0.144927	0.0984029	0.176142	0.0651311	0.114125	0.124732	0.079773	0.0820452	0.121741	0.112609	0.111021	0.100582	0.0609255	0.071484
0.0304534	0.0106698	0.0206166	0.0189275	0.020593	0.0119589	0.0330984	0.0259969	0.0213806	0.0223657	0.0130985	0.0460333	0.0173591	0.0264056	0.0160028	0.0168866	0.0297206	0.0586763	0.0218035	0.024311	0.0200339	0.0326283	0.0319391	0.0372125	0.0140666	0.0388201	0.0444743	0.0137267	0.0172673	0.00848266	0.0321238	0.0144302	0.0286975	0.0152533	0.0434941	0.0365004	0.0312303	0.0290326	0.0363457	0.0223587	0.0215278	0.0284192	0.0254719	0.0351581	0.0309128	0.0442481	0.0305012	0.0387405	0.00758223	0.0205705
0.0452089	0.0156905	0.0282141	0.0275156	0.028514	0.0173581	0.0540577	0.065904	0.0415001	0.0305909	0.0199259	0.0763409	0.0244882	0.0427877	0.0290484	0.0274477	0.0421555	0.0861853	0.0301449	0.0329771	0.0445103	0.0456635	0.0461726	0.0813146	0.0199172	0.0610366	0.0675212	0.0147524	0.0237632	0.012656	0.0516421	0.0273783	0.0509267	0.0234852	0.0570751	0.0550799	0.0602038	0.0518427	0.0646203	0.0393428	0.040765	0.0554809	0.0383798	0.050636	0.041613	0.0730329	0.0553312	0.0603429	0.010237	0.0264811
0.0322041	0.0251245	0.024339	0.0295094	0.025702	0.0194369	0.03263	0.0318071	0.0287002	0.0250636	0.0247617	0.0319832	0.026853	0.0273807	0.0187825	0.0198857	0.0331948	0.044095	0.0289545	0.045334	0.0304931	0.0301432	0.0269118	0.0312749	0.0181748	0.0514255	0.0379223	0.0267923	0.0259264	0.0139235	0.031168	0.0218678	0.0256015	0.0318364	0.0424391	0.0405295	0.0365896	0.0283824	0.0374848	0.0348624	0.0254262	0.0348952	0.0283861	0.0424276	0.032133	0.0303394	0.0363719	0.0366123	0.0184416	0.0301555
0.0234334	0.00866907	0.0101276	0.0167764	0.0185691	0.0100309	0.0206883	0.0147678	0.0225425	0.018874	0.015539	0.0174844	0.0131017	0.0169306	0.00937117	0.0127094	0.0238276	0.0307916	0.0200494	0.0376297	0.0102983	0.0162769	0.0172263	0.0174304	0.0108514	0.0417263	0.0297399	0.0149788	0.0177163	0.00676309	0.0168962	0.013195	0.0148104	0.0118154	0.0359849	0.02953	0.0182865	0.0204692	0.0174291	0.0301966	0.0144533	0.0179881	0.0212133	0.036618	0.018808	0.017211	0.0225559	0.0251384	0.00934705	0.0202926
0.014212	0.00254273	0.00669392	0.00708481	0.0112435	0.00425305	0.0151408	0.00817439	0.0110973	0.0111586	0.00536754	0.0224676	0.00657107	0.0128556	0.00604871	0.00805057	0.0155056	0.0358024	0.00825657	0.0144078	0.00602636	0.0155572	0.0162312	0.0183946	0.00633595	0.0210708	0.0266786	0.00520598	0.0083728	0.0030949	0.0139968	0.00563772	0.0122183	0.00405451	0.0257041	0.0188254	0.0117228	0.0147414	0.0133353	0.0122032	0.00982788	0.0103083	0.0135927	0.0213861	0.0115539	0.0214379	0.0134113	0.0206316	0.00279159	0.00873154
0.018377	0.00581171	0.00825234	0.012315	0.0154559	0.00780875	0.0173811	0.0120719	0.0184276	0.0152921	0.0108077	0.016163	0.00995789	0.0144906	0.00764496	0.00975762	0.0192312	0.0285481	0.0141987	0.0268604	0.00840161	0.0145214	0.0148868	0.0156488	0.00889995	0.0324418	0.0264145	0.0104931	0.0128864	0.0051695	0.01497	0.00997424	0.0126158	0.00867735	0.0287937	0.0235758	0.0150795	0.0173505	0.0147826	0.0228345	0.0125016	0.0132423	0.0168721	0.0293329	0.0147836	0.0158101	0.0175604	0.0211016	0.00581439	0.0152112
0.13249	0.4767	0.407027	0.274164	0.138669	0.260797	0.263538	0.389877	0.147003	0.166771	0.186048	0.185643	0.308027	0.173206	0.24807	0.144567	0.14187	0.1308	0.186036	0.136028	0.386677	0.181335	0.146239	0.251878	0.218965	0.174427	0.144135	0.265112	0.141122	0.376318	0.170145	0.239677	0.204703	0.346839	0.126399	0.160146	0.296571	0.16398	0.398001	0.137788	0.281404	0.260198	0.13538	0.132971	0.210646	0.179714	0.252112	0.16148	0.280502	0.169008
0.0200435	0.00704081	0.00887768	0.0137366	0.0162832	0.0083353	0.0188105	0.0128169	0.018985	0.0161663	0.0122563	0.0162822	0.0110467	0.0153812	0.00800866	0.0108819	0.0204749	0.0289512	0.0166106	0.0303402	0.008829	0.0150453	0.0160444	0.0158987	0.0095494	0.0353751	0.0276911	0.0117429	0.0147405	0.00576698	0.0152938	0.0104066	0.0131425	0.00958578	0.0312429	0.0245543	0.0159037	0.0185439	0.0153292	0.0248454	0.0128877	0.0146101	0.0189069	0.0315653	0.0163939	0.0161546	0.0187231	0.0225148	0.00719322	0.0169321
0.0601494	0.0302036	0.061247	0.045036	0.0402837	0.0399951	0.0739178	0.0807545	0.0470522	0.0460652	0.0328903	0.0926139	0.0527059	0.0512128	0.0380482	0.0385813	0.0555555	0.0973677	0.0479857	0.0493944	0.0763942	0.0701367	0.0606526	0.0948258	0.0335748	0.0780985	0.0809551	0.0314493	0.036307	0.0226987	0.0683462	0.0444367	0.07063	0.046381	0.0742804	0.0708918	0.0781151	0.0683583	0.0959803	0.0485427	0.0587503	0.0790574	0.0521777	0.0636489	0.0680767	0.09119	0.0724356	0.0760908	0.0209561	0.0413204
0.0448735	0.0341207	0.0431603	0.0386616	0.0341775	0.0306315	0.0512915	0.0588571	0.0368473	0.0366689	0.0279615	0.0618165	0.0402441	0.0393031	0.0310433	0.0263898	0.0426287	0.0675733	0.0348203	0.0394077	0.0609659	0.0461176	0.0409373	0.0559935	0.0276668	0.0589953	0.056533	0.0292549	0.0276544	0.0220327	0.0493034	0.0316456	0.0451731	0.0519924	0.0521679	0.0545105	0.0626983	0.0392197	0.0711049	0.0368146	0.0423879	0.0512174	0.0366079	0.0477528	0.0498892	0.0571205	0.0508613	0.052371	0.0223928	0.0329049
0.0223467	0.00841424	0.00987044	0.0161647	0.0177721	0.00984001	0.0198547	0.0138102	0.0212675	0.0179068	0.0154868	0.0171354	0.0128435	0.0169038	0.008902	0.0127348	0.0232488	0.030683	0.0190556	0.0349711	0.0100637	0.0164079	0.0167399	0.0170653	0.0102654	0.0397234	0.0289178	0.014474	0.0173152	0.00649204	0.0167241	0.0127449	0.0141772	0.0112037	0.0346803	0.0277144	0.0173179	0.0216212	0.0164753	0.0291825	0.0140062	0.016841	0.0203232	0.0351763	0.0179415	0.0169261	0.021574	0.023754	0.00893231	0.0205263
0.0521471	0.0264353	0.0453333	0.0368134	0.0332994	0.0288642	0.0604386	0.064699	0.0451102	0.0392075	0.0274525	0.0808631	0.0389512	0.0465691	0.0340028	0.0304276	0.0482582	0.0869925	0.0376341	0.042285	0.0535413	0.0515724	0.0510511	0.079617	0.0270361	0.0653891	0.0674297	0.0248972	0.0305661	0.0170033	0.0563758	0.0349659	0.0575967	0.0443167	0.0660825	0.0608475	0.0684365	0.0504838	0.0900776	0.0421799	0.0508989	0.0652469	0.0421083	0.0563204	0.0568823	0.0733896	0.065856	0.0607798	0.0182937	0.0342341
0.0136848	0.002676	0.00603321	0.00667117	0.0106752	0.00411824	0.0145547	0.00847411	0.0112988	0.0106702	0.00519548	0.0196743	0.00666124	0.0122113	0.00597654	0.00692825	0.0151753	0.0336478	0.0081124	0.0133594	0.00561885	0.0147986	0.0147044	0.0167566	0.00613375	0.020051	0.0252401	0.00480982	0.00799251	0.00298891	0.0143309	0.00501834	0.0116464	0.00425265	0.0239847	0.0180816	0.0111707	0.0149344	0.0121043	0.0129043	0.00977665	0.00926182	0.0132183	0.0210225	0.0115342	0.0180276	0.013179	0.0191182	0.00264759	0.00883394
0.0201995	0.0057758	0.010336	0.0123687	0.0156785	0.00865796	0.0206053	0.0140094	0.0170586	0.0152568	0.0105103	0.0269445	0.0116263	0.0176341	0.00985598	0.0120786	0.0220235	0.0398159	0.0134462	0.0237646	0.012303	0.0208727	0.0197255	0.0243002	0.00968589	0.0301402	0.0314073	0.0104569	0.0133949	0.00495263	0.0209172	0.0105642	0.017802	0.00867295	0.0322671	0.0278349	0.0196746	0.0201016	0.0216249	0.0202079	0.0143755	0.0179528	0.0179318	0.0292108	0.0177174	0.0245974	0.021128	0.0262372	0.00553862	0.0149733
0.0333802	0.0218122	0.0157552	0.0295354	0.0259966	0.0160016	0.0270776	0.0263918	0.0334302	0.0243741	0.0300038	0.0199396	0.0210011	0.0229902	0.013838	0.0184064	0.0327819	0.0349141	0.0330499	0.0614603	0.0178991	0.0216457	0.0215388	0.0205759	0.0157209	0.0656564	0.0355959	0.0261464	0.0274883	0.0121229	0.0223037	0.0210228	0.0186225	0.0261013	0.0442041	0.0425959	0.0286739	0.0277467	0.0245068	0.0474472	0.0183999	0.0279782	0.0275051	0.0495641	0.0264033	0.0213972	0.0336549	0.0346529	0.0208479	0.0351501
0.0244375	0.00187179	0.00726139	0.00656326	0.0114963	0.00416752	0.018964	0.00979504	0.0147018	0.0130196	0.00481005	0.0457088	0.00728082	0.0189144	0.00772166	0.0103296	0.0236134	0.0733697	0.0107776	0.0153534	0.00554982	0.0225018	0.0264554	0.0322173	0.00594273	0.0313845	0.0461794	0.00399769	0.00900059	0.00268227	0.0222851	0.00693759	0.0206905	0.00321699	0.045115	0.0266587	0.0131908	0.0258843	0.0172993	0.0170093	0.0126817	0.0153288	0.0181095	0.0297249	0.0173712	0.0452823	0.0181416	0.0286599	0.00201268	0.0104393
0.0180003	0.0021617	0.00684822	0.00633073	0.010878	0.00414502	0.0166861	0.00915453	0.0133938	0.0114697	0.00450279	0.0310782	0.00690313	0.0148909	0.00692789	0.00779815	0.0184637	0.0529235	0.0086405	0.0130434	0.00560162	0.0183787	0.0188367	0.0232622	0.00628791	0.0227983	0.0325576	0.00423902	0.00810457	0.00279199	0.0185355	0.00549883	0.0149398	0.00379528	0.0307548	0.0214372	0.0128968	0.0181157	0.0151756	0.0138737	0.0119519	0.0117291	0.0141	0.0241594	0.0135508	0.0290244	0.0164198	0.0236414	0.00218834	0.00913948
0.05643	0.0785458	0.0696486	0.064962	0.0465086	0.0539744	0.0710399	0.0955244	0.0515721	0.0470767	0.0516717	0.0755385	0.0623264	0.0555012	0.0465247	0.0429659	0.0570252	0.0774474	0.0527227	0.056703	0.111576	0.066508	0.0505211	0.0807269	0.040804	0.0789357	0.0606314	0.0534342	0.0453476	0.0432267	0.0708431	0.0575252	0.06186	0.0895973	0.0645732	0.0701831	0.0880957	0.0542318	0.115615	0.051522	0.0663129	0.0850515	0.0517572	0.0617879	0.071204	0.0656404	0.0723347	0.0661867	0.0425381	0.0493748
0.0783849	0.0500219	0.0807613	0.0682191	0.0540149	0.0510493	0.105501	0.1253	0.0608681	0.055498	0.046919	0.132809	0.0588994	0.0812217	0.0610299	0.0573811	0.0759107	0.117445	0.0719608	0.0569249	0.102635	0.086853	0.0884966	0.145633	0.0369153	0.103315	0.107761	0.0464767	0.0463491	0.031646	0.0879163	0.0734099	0.106528	0.0465858	0.100802	0.0880727	0.0944581	0.0943941	0.134147	0.0573023	0.0755318	0.117437	0.079161	0.0805984	0.111332	0.117371	0.094914	0.093255	0.0267398	0.0577086
0.141266	0.609973	0.472637	0.370246	0.18387	0.357686	0.278639	0.453531	0.182665	0.219491	0.277595	0.173121	0.378993	0.202045	0.330322	0.171352	0.151999	0.112163	0.244134	0.18411	0.479583	0.198677	0.135864	0.249708	0.303523	0.206213	0.121489	0.429468	0.20379	0.516757	0.206302	0.32188	0.224157	0.468083	0.118568	0.16835	0.334074	0.157611	0.452352	0.152112	0.359209	0.300684	0.146327	0.151216	0.253917	0.157082	0.266869	0.160218	0.396329	0.243718
0.0280503	0.00747023	0.0202129	0.0153749	0.0175349	0.00999197	0.030735	0.0277455	0.0189869	0.0190918	0.00812583	0.0519487	0.0132148	0.0264847	0.0175613	0.0145493	0.0253286	0.0648921	0.0185092	0.0177926	0.0164255	0.0297612	0.0303325	0.0423968	0.0114287	0.0348986	0.0465151	0.0105554	0.0122302	0.00836732	0.0295187	0.0113112	0.0296115	0.010904	0.0401501	0.0340747	0.0285763	0.0327752	0.0326556	0.0199423	0.0196413	0.0291436	0.0193438	0.035647	0.0258833	0.0516547	0.027657	0.0390469	0.00455429	0.0156079
0.038395	0.0231147	0.0171241	0.0347879	0.0291251	0.0197151	0.0282648	0.0284389	0.0361736	0.0270198	0.0395227	0.0220282	0.0247352	0.0247044	0.0152022	0.0222589	0.0384332	0.0379573	0.0370948	0.0747959	0.0211716	0.0226229	0.0231469	0.022723	0.0169385	0.0739085	0.038692	0.0344271	0.0330866	0.0126942	0.0245553	0.029316	0.0212094	0.0271784	0.0495777	0.0475652	0.0319588	0.0292016	0.0273065	0.0532937	0.0202137	0.0333037	0.030857	0.0554459	0.0313204	0.0225001	0.036832	0.0364905	0.0241838	0.0408375
0.0730967	0.0127392	0.0524583	0.0472169	0.0395431	0.0304037	0.0825275	0.0899287	0.0490404	0.0479168	0.0212216	0.1293	0.0439223	0.0611136	0.0468654	0.0446189	0.0650666	0.116319	0.0550134	0.0470549	0.0509845	0.0679795	0.0789838	0.130916	0.0231177	0.0972047	0.110675	0.025545	0.0274442	0.0178091	0.0637176	0.0389536	0.101252	0.0212983	0.088855	0.087058	0.0741071	0.0989035	0.0965104	0.0612975	0.0469743	0.0988364	0.049019	0.0804887	0.06579	0.136998	0.0730258	0.0890059	0.0117382	0.0417007
0.0280485	0.016392	0.0138725	0.0237867	0.0221559	0.0148386	0.0240812	0.022798	0.0269924	0.0215785	0.0259634	0.0200829	0.0179749	0.0206049	0.0127798	0.0166608	0.0285831	0.034007	0.0277687	0.0467776	0.0167362	0.0205604	0.0198596	0.0199932	0.0134439	0.0569093	0.0331364	0.0228469	0.0225978	0.0102062	0.021087	0.019027	0.0179229	0.0213815	0.0400958	0.0368002	0.0245531	0.0256914	0.0224751	0.0376961	0.0164449	0.0249172	0.0242999	0.0427724	0.0245319	0.0201178	0.0291247	0.0301992	0.0154556	0.0288101
0.0316436	0.0118672	0.0216757	0.0157222	0.0208719	0.0138251	0.0347416	0.0334145	0.0239523	0.0206321	0.0119599	0.0503716	0.0192123	0.026638	0.0181614	0.0160459	0.0303629	0.0667627	0.0201009	0.0229456	0.0214442	0.0347875	0.0335189	0.04265	0.0143784	0.0409309	0.0503519	0.0126597	0.0155426	0.00892896	0.0353691	0.0142525	0.0316216	0.0180707	0.0449136	0.037828	0.0342203	0.035348	0.0369128	0.0243418	0.0240626	0.0295264	0.0258893	0.0377884	0.0310579	0.04974	0.0351042	0.0410725	0.00714838	0.0214093
0.0198688	0.00632541	0.00884532	0.0142641	0.0165545	0.00881131	0.0182737	0.0121301	0.0201038	0.0166849	0.0143682	0.0167888	0.0114133	0.0153382	0.00800981	0.0123718	0.0210763	0.0292106	0.0163033	0.0336982	0.00898765	0.0148794	0.0156099	0.0160104	0.00987919	0.0394482	0.0279887	0.0124826	0.0157138	0.00571847	0.0146735	0.0118263	0.0133031	0.00891327	0.0328052	0.0265981	0.0166365	0.0197282	0.0154101	0.0258706	0.012948	0.0143939	0.0187636	0.0335266	0.0153979	0.0171683	0.0198567	0.0225022	0.00756281	0.0178262
0.0303449	0.00293508	0.0105209	0.00962427	0.0157997	0.00771246	0.0238949	0.0148734	0.0168596	0.0171019	0.00733785	0.065653	0.0110082	0.0237818	0.0101968	0.021696	0.031061	0.0777875	0.0170388	0.021349	0.0117184	0.0278804	0.0326251	0.0478302	0.00740905	0.0402285	0.0567132	0.00699489	0.0131146	0.00366741	0.0281524	0.0117806	0.0289529	0.00376128	0.056173	0.037163	0.0205303	0.0330888	0.0261777	0.0234399	0.01454	0.0255306	0.0254476	0.0374363	0.0225748	0.0655498	0.0226369	0.0363814	0.00337829	0.01514
0.0230571	0.00331884	0.00956748	0.00841006	0.0138046	0.00617756	0.0235891	0.0145963	0.0165979	0.0137681	0.00699167	0.042458	0.00901026	0.018948	0.00962489	0.0106701	0.0235262	0.0642362	0.0116345	0.0160446	0.00841727	0.0262869	0.0241088	0.0315219	0.00813547	0.0317242	0.0418856	0.00576827	0.0100296	0.00395218	0.0241553	0.00777653	0.0220392	0.00569747	0.0372753	0.0297856	0.0177768	0.0260404	0.022757	0.0169196	0.0152965	0.0173821	0.0177887	0.0289156	0.0189164	0.0394019	0.0240452	0.0312169	0.00293233	0.0120576
0.0815001	0.319085	0.250098	0.123767	0.0733799	0.119627	0.135461	0.243734	0.0800457	0.0868929	0.099885	0.116163	0.150484	0.0909924	0.128095	0.069169	0.0796488	0.094527	0.0948508	0.075311	0.230205	0.117613	0.0805411	0.137871	0.107199	0.113082	0.0906662	0.130115	0.0699887	0.189553	0.106153	0.115658	0.118423	0.255616	0.0809845	0.101553	0.176489	0.0872001	0.220115	0.0759554	0.141124	0.145242	0.0771525	0.0844309	0.130533	0.10316	0.139517	0.10162	0.111568	0.0910838
0.218752	0.643824	0.539322	0.4835	0.285866	0.497309	0.465583	0.552958	0.28599	0.37746	0.395715	0.253613	0.468561	0.355505	0.376954	0.296281	0.22781	0.171375	0.351214	0.255036	0.551549	0.294538	0.227237	0.387066	0.45887	0.301643	0.204749	0.516941	0.315563	0.594013	0.283819	0.454004	0.330278	0.518371	0.18949	0.239389	0.429607	0.270719	0.612872	0.245009	0.553718	0.424617	0.299015	0.214812	0.350553	0.251395	0.397778	0.260613	0.525782	0.319157
0.0472371	0.0350316	0.0213123	0.0458925	0.0341281	0.0236045	0.0330386	0.0357184	0.0437981	0.0320935	0.0587477	0.0236128	0.0320174	0.0279104	0.018125	0.0275747	0.0471041	0.0412668	0.0507338	0.0963409	0.0261166	0.0260949	0.0262056	0.0247074	0.0203449	0.0937781	0.0428677	0.0479147	0.0419944	0.0172675	0.027804	0.0356292	0.0242551	0.0397298	0.0593745	0.0597498	0.0381748	0.0349975	0.0332752	0.0634875	0.0214513	0.0429703	0.0366641	0.0661726	0.0384739	0.0252593	0.0470324	0.0435596	0.0415832	0.0509131
0.113773	0.406502	0.337276	0.220333	0.10993	0.206787	0.189805	0.309787	0.106611	0.147128	0.159572	0.152409	0.236178	0.143508	0.162809	0.123537	0.118218	0.112939	0.153859	0.101464	0.337118	0.165409	0.109467	0.192183	0.150373	0.141086	0.107696	0.230081	0.130637	0.278045	0.151742	0.20503	0.1706	0.295101	0.107985	0.129404	0.239772	0.118795	0.325708	0.0980716	0.193164	0.220239	0.117837	0.109092	0.200032	0.141284	0.173086	0.127724	0.216672	0.139339
[truncated: 71 more columns]

[truncated: 1 more sheets: supplementfig6c]
